# Supplementary material for: Rapid pathway prototyping and engineering using in vitro and in vivo synthetic genome SCRaMbLE-in methods
Source: Nat Commun. 2018 May 22;9:1936. doi: 10.1038/s41467-018-04254-0 (PMC5964202; doi:10.1038/s41467-018-04254-0)
Supplement: Supplementary file 3 — Supplementary Data 1 [file 41467_2018_4254_MOESM3_ESM.xlsx]

## Sheet: Summary of Genotype Variation
Sample_ID	chrID	1st_loxp_start/BPK1	2nd_loxp_end/BPK2	Variation_type	Note
LWy152	yeast_chr02_3_22	540233	540450	DEL
LWy152	yeast_chr02_3_22	204640	204673	INS
	pWL046	2067	15345	INS_fragment
LWy256	yeast_chr02_3_22	204640	204673	INS
	pWL046	2067	15345	INS_fragment
LWy256	yeast_chr02_3_22	204115	204673	INV
LWy256	yeast_chr02_3_22	215628	216620	INV	heterozygous
LWy256	yeast_chr02_3_22	236489	237846	DEL
LWy256	yeast_chr02_3_22	240777	241151	INV
LWy256	yeast_chr02_3_22	540233	540450	DEL
LWy256	yeast_chr02_3_22	619127	619127	INV
LWy256	yeast_chr02_3_22	758623	769732	DEL	in one of copies
LWy256	yeast_chr02_3_22	758623	762074	INV	in another copies
LWy256	yeast_chr02_3_22	762041	769732	DEL	in another copies
LWy257	yeast_chr02_3_22	204640	204673	INS
	pWL046	2067	15345	INS_fragment
LWy257	yeast_chr02_3_22	134556	134777	DEL
LWy257	yeast_chr02_3_22	240777	241151	DEL
LWy257	yeast_chr02_3_22	260766	261157	INV
LWy257	yeast_chr02_3_22	295260	297781	DEL
LWy257	yeast_chr02_3_22	540233	540450	DEL
LWy257	yeast_chr02_3_22	591520	593811	INV
LWy257	yeast_chr02_3_22	614390	615200	DEL
LWy238	yeast_chr02_3_22	212908	212941	INS
	pWL046	15345	2067	INS_fragment
LWy238	yeast_chr02_3_22	121692	134777	INV
LWy238	yeast_chr02_3_22	297748	716070	DUP
LWy238	yeast_chr02_3_22	297748	317917	DUP
LWy238	yeast_chr02_3_22	690041	732480	DUP
LWy238	yeast_chr02_3_22	297748	298280	DUP
LWy238	yeast_chr02_3_22	300615	307392	DUP
LWy238	yeast_chr02_3_22	307359	317917	DUP
LWy238	yeast_chr02_3_22	403656	439168	INV
LWy238	yeast_chr02_3_22	581558	624877	INV
LWy238	yeast_chr02_3_22	686278	690074	DEL
LWy238	yeast_chr02_3_22	690041	716070	INV
LWy238	yeast_chr02_3_22	732447	732697	DEL
LWy258	yeast_chr02_3_22	212908	212941	INS
	pWL046	15345	2067	INS_fragment
LWy258	yeast_chr02_3_22	121692	134777	INV
LWy258	yeast_chr02_3_22	297748	716070	DUP
LWy258	yeast_chr02_3_22	297748	317917	DUP
LWy258	yeast_chr02_3_22	690041	732480	DUP
LWy258	yeast_chr02_3_22	297748	298280	DUP
LWy258	yeast_chr02_3_22	300615	307392	DUP
LWy258	yeast_chr02_3_22	307359	317917	DUP
LWy258	yeast_chr02_3_22	403656	439168	INV
LWy258	yeast_chr02_3_22	453559	469144	INV	in either of 8s
LWy258	yeast_chr02_3_22	562415	562728	INV	in either of 8s
LWy258	yeast_chr02_3_22	562415	573406	Tandem_Dup	in either of 8s
LWy258	yeast_chr02_3_22	581558	624877	INV
LWy258	yeast_chr02_3_22	686278	690074	DEL
LWy258	yeast_chr02_3_22	690041	716070	INV
LWy258	yeast_chr02_3_22	732447	732697	DEL
LWy259	yeast_chr02_3_22	212908	212941	INS
	pWL046	15345	2067	INS_fragment
LWy259	yeast_chr02_3_22	121692	134777	INV
LWy259	yeast_chr02_3_22	292761	298280	DEL
LWy259	yeast_chr02_3_22	297748	716070	DUP
LWy259	yeast_chr02_3_22	297748	317917	DUP
LWy259	yeast_chr02_3_22	690041	732480	DUP
LWy259	yeast_chr02_3_22	297748	298280	DUP
LWy259	yeast_chr02_3_22	300615	307392	DUP
LWy259	yeast_chr02_3_22	307359	317917	DUP
LWy259	yeast_chr02_3_22	403656	439168	INV
LWy259	yeast_chr02_3_22	581558	624877	INV
LWy259	yeast_chr02_3_22	686278	690074	DEL
LWy259	yeast_chr02_3_22	690041	716070	INV
LWy259	yeast_chr02_3_22	732447	732697	DEL
LWy239	yeast_chr02_3_22	212908	212941	INS
	pWL046	15345	2067	INS_fragment
LWy239	yeast_chr02_3_22	121692	134777	INV
LWy239	yeast_chr02_3_22	297748	317917	DUP
LWy239	yeast_chr02_3_22	297748	298280	DUP
LWy239	yeast_chr02_3_22	307359	317917	DUP
LWy239	yeast_chr02_3_22	690041	716070	DUP
LWy239	yeast_chr02_3_22	403656	439168	INV
LWy239	yeast_chr02_3_22	581558	624877	INV
LWy239	yeast_chr02_3_22	686278	690074	DEL
LWy239	yeast_chr02_3_22	690041	716070	INV
LWy239	yeast_chr02_3_22	732447	732697	DEL
LWy260	yeast_chr02_3_22	212908	212941	INS
	pWL046	15345	2067	INS_fragment
LWy260	yeast_chr02_3_22	121692	134777	INV
LWy260	yeast_chr02_3_22	216587	221950	DEL	in one of copies
LWy260	yeast_chr02_3_22	297748	298280	INV	in one of copies
LWy260	yeast_chr02_3_22	297748	317917	DUP
LWy260	yeast_chr02_3_22	297748	298280	DUP
LWy260	yeast_chr02_3_22	307359	317917	DUP
LWy260	yeast_chr02_3_22	690041	716070	DUP
LWy260	yeast_chr02_3_22	403656	439168	INV
LWy260	yeast_chr02_3_22	581558	624877	INV
LWy260	yeast_chr02_3_22	686278	690074	DEL
LWy260	yeast_chr02_3_22	690041	716070	INV
LWy260	yeast_chr02_3_22	732447	732697	DEL
LWy260	yeast_chr02_3_22	322015	395694	DUP
LWy260	yeast_chr02_3_22	322015	398763	INV
LWy260	yeast_chr02_3_22	398730	555721	DEL
LWy261	yeast_chr02_3_22	212908	212941	INS	in one of copies
	pWL046	15345	2067	INS_fragment
LWy261	yeast_chr02_3_22	121692	134777	INV
LWy261	yeast_chr02_3_22	297748	317917	DUP
LWy261	yeast_chr02_3_22	297748	298280	DUP
LWy261	yeast_chr02_3_22	307359	317917	DUP
LWy261	yeast_chr02_3_22	690041	716070	DUP
LWy261	yeast_chr02_3_22	403656	439168	INV
LWy261	yeast_chr02_3_22	581558	624877	INV
LWy261	yeast_chr02_3_22	686278	690074	DEL
LWy261	yeast_chr02_3_22	690041	716070	INV
LWy261	yeast_chr02_3_22	581790	628076	INV
LWy261	yeast_chr02_3_22	720928	721167	DEL	in one of copies
LWy261	yeast_chr02_3_22	732447	732697	DEL

## Sheet: Annotation of CDS Variation 
Sample_ID	chrid	1st_loxp_start	2nd_loxp_end	Variation_type	gene_id	Alias_name	gene_changed	essential_status	orf_classification
LWy152	yeast_chr02_3_22	540233	540450	DEL	YBR165W	UBS1	CDS-CDS	Nonessential	Verified	Ubiquitin-conjugating enzyme suppressor that functions as a general positive regulator of Cdc34p activity; nuclear protein that may represent a link between nucleocytoplasmic transport and ubiquitin ligase activity
LWy152	yeast_chr02_3_22	540233	540450	DEL	YBR166C	TYR1	CDS-CDS	fast_growth	Verified	Prephenate dehydrogenase involved in tyrosine biosynthesis, expression is dependent on phenylalanine levels
LWy152	yeast_chr02_3_22	204640	204673	INS	exo-gene	exogenous violacein synthesis genes	-	-	-	-
LWy256	yeast_chr02_3_22	204115	204673	INV	YBL005W	PDR3, AMY2, TPE2	CDS-NC	Nonessential	Verified	Transcriptional activator of the pleiotropic drug resistance network, regulates expression of ATP-binding cassette (ABC) transporters through binding to cis-acting sites known as PDREs (PDR responsive elements); post-translationally up-regulated in cells lacking a functional mitochondrial genome
LWy256	yeast_chr02_3_22	215628	216620	INV	YBR001C	NTH2	CDS-NC	Nonessential	Verified	Putative neutral trehalase, required for thermotolerance and may mediate resistance to other cellular stresses
LWy256	yeast_chr02_3_22	236489	237846	DEL	YBR014C	GRX7	deleted	Nonessential	Verified	Cis-golgi localized monothiol glutaredoxin; more similar in activity to dithiol than other monothiol glutaredoxins; involved in the oxidative stress response; does not bind metal ions; functional overlap with GRX6
LWy256	yeast_chr02_3_22	236489	237846	DEL	YBR015C	MNN2, CRV4, LDB8, TTP1	CDS-NC	Nonessential	Verified	Alpha-1, 2-mannosyltransferase, responsible for addition of the first alpha-1, 2-linked mannose to form the branches on the mannan backbone of oligosaccharides, localizes to an early Golgi compartment
LWy256	yeast_chr02_3_22	240777	241151	INV	YBR016W		CDS-NON_Native_UTR	Nonessential	Verified	Tail-anchored plasma membrane protein containing a conserved CYSTM module; predicted to be palmitoylated; has similarity to hydrophilins, which are involved in the adaptive response to hyperosmotic conditions
LWy256	yeast_chr02_3_22	240777	241151	INV	YBR017C	KAP104	CDS-NON_Native_UTR	Nonessential	Verified	Transportin or cytosolic karyopherin beta 2; functions in the rg-nuclear localization signal-mediated nuclear import/reimport of mRNA-binding proteins Nab2p and Hrp1p; regulates asymmetric protein synthesis in daughter cells during mitosis
LWy256	yeast_chr02_3_22	540233	540450	DEL	YBR165W	UBS1	CDS-CDS	Nonessential	Verified	Ubiquitin-conjugating enzyme suppressor that functions as a general positive regulator of Cdc34p activity; nuclear protein that may represent a link between nucleocytoplasmic transport and ubiquitin ligase activity
LWy256	yeast_chr02_3_22	540233	540450	DEL	YBR166C	TYR1	CDS-CDS	fast_growth	Verified	Prephenate dehydrogenase involved in tyrosine biosynthesis, expression is dependent on phenylalanine levels
LWy256	yeast_chr02_3_22	619127	622322	INV	YBR212W	NGR1, RBP1	CDS-CDS	Nonessential	Verified	RNA binding protein that negatively regulates growth rate; interacts with the 3' UTR of the mitochondrial porin (POR1) mRNA and enhances its degradation; overexpression impairs mitochondrial function; interacts with Dhh1p to mediate POR1 mRNA decay; expressed in stationary phase
LWy256	yeast_chr02_3_22	619127	622322	INV	YBR213W	MET8	inverted	Nonessential	Verified	Bifunctional dehydrogenase and ferrochelatase, involved in the biosynthesis of siroheme, a prosthetic group used by sulfite reductase; required for sulfate assimilation and methionine biosynthesis
LWy256	yeast_chr02_3_22	619127	622322	INV	YBR214W	SDS24	CDS-CDS	Nonessential	Verified	One of two S. cerevisiae homologs (Sds23p and Sds24p) of the S. pombe Sds23 protein, which is implicated in APC/cyclosome regulation; involved in cell separation during budding; may play an indirect role in fluid-phase endocytosis
LWy256	yeast_chr02_3_22	758623	762074	Chr_Fusion	YBR293W	VBA2	CDS-CDS	Nonessential	Verified	Permease of basic amino acids in the vacuolar membrane
LWy256	yeast_chr02_3_22	758623	762074	Chr_Fusion	YBR294W	SUL1, SFP2	CDS-CDS	Nonessential	Verified	High affinity sulfate permease of the SulP anion transporter family; sulfate uptake is mediated by specific sulfate transporters Sul1p and Sul2p, which control the concentration of endogenous activated sulfate intermediates
LWy256	yeast_chr02_3_22	758623	762074	Chr_Fusion	YBR295W	PCA1, CAD2, PAY2	deleted	Nonessential	Verified	Cadmium transporting P-type ATPase; may also have a role in copper and iron homeostasis; stabilized by Cd binding, which prevents ubiquitination; S288C and other lab strains contain a G970R mutation which eliminates Cd transport function
LWy256	yeast_chr02_3_22	758623	762074	Chr_Fusion	YBR296C	PHO89, ITN1	deleted	Nonessential	Verified	Na+/Pi cotransporter, active in early growth phase; similar to phosphate transporters of Neurospora crassa; transcription regulated by inorganic phosphate concentrations and Pho4p
LWy256	yeast_chr02_3_22	204640	204673	INS	exo-gene	exogenous violacein synthesis genes	-	-	-	-
LWy257	yeast_chr02_3_22	134556	134777	DEL	YBL037W	APL3	CDS-CDS	Nonessential	Verified	Alpha-adaptin, large subunit of the clathrin associated protein complex (AP-2); involved in vesicle mediated transport
LWy257	yeast_chr02_3_22	134556	134777	DEL	YBL036C		CDS-CDS	Nonessential	Verified	Putative non-specific single-domain racemase based on structural similarity; binds pyridoxal 5'-phosphate; expression of GFP-fusion protein induced in response to the DNA-damaging agent MMS
LWy257	yeast_chr02_3_22	240777	241151	DEL	YBR016W		CDS-CDS	Nonessential	Verified	Tail-anchored plasma membrane protein containing a conserved CYSTM module; predicted to be palmitoylated; has similarity to hydrophilins, which are involved in the adaptive response to hyperosmotic conditions
LWy257	yeast_chr02_3_22	240777	241151	DEL	YBR017C	KAP104	CDS-CDS	Nonessential	Verified	Transportin or cytosolic karyopherin beta 2; functions in the rg-nuclear localization signal-mediated nuclear import/reimport of mRNA-binding proteins Nab2p and Hrp1p; regulates asymmetric protein synthesis in daughter cells during mitosis
LWy257	yeast_chr02_3_22	260766	261157	INV	YBR024W	SCO2	CDS-NON_Native_UTR	Nonessential	Verified	Protein anchored to the mitochondrial inner membrane, similar to Sco1p and may have a redundant function with Sco1p in delivery of copper to cytochrome c oxidase; interacts with Cox2p
LWy257	yeast_chr02_3_22	260766	261157	INV	YBR025C	OLA1	CDS-NON_Native_UTR	Nonessential	Verified	P-loop ATPase with similarity to human OLA1 and bacterial YchF; identified as specifically interacting with the proteasome; protein levels are induced by hydrogen peroxide
LWy257	yeast_chr02_3_22	295260	297781	DEL	YBR044C	TCM62	deleted	Nonessential	Verified	Protein involved in the assembly of the mitochondrial succinate dehydrogenase complex; putative chaperone
LWy257	yeast_chr02_3_22	540233	540450	DEL	YBR165W	UBS1	CDS-CDS	Nonessential	Verified	Ubiquitin-conjugating enzyme suppressor that functions as a general positive regulator of Cdc34p activity; nuclear protein that may represent a link between nucleocytoplasmic transport and ubiquitin ligase activity
LWy257	yeast_chr02_3_22	540233	540450	DEL	YBR166C	TYR1	CDS-CDS	fast_growth	Verified	Prephenate dehydrogenase involved in tyrosine biosynthesis, expression is dependent on phenylalanine levels
LWy257	yeast_chr02_3_22	591520	593811	INV	YBR199W	KTR4	CDS-CDS	Nonessential	Verified	Putative mannosyltransferase involved in protein glycosylation; member of the KRE2/MNT1 mannosyltransferase family
LWy257	yeast_chr02_3_22	591520	593811	INV	YBR200W	BEM1, SRO1	CDS-CDS	fast_growth	Verified	Protein containing SH3-domains, involved in establishing cell polarity and morphogenesis; functions as a scaffold protein for complexes that include Cdc24p, Ste5p, Ste20p, and Rsr1p
LWy257	yeast_chr02_3_22	614390	615200	DEL	YBR210W	ERV15	deleted	Nonessential	Verified	Protein involved in export of proteins from the endoplasmic reticulum, has similarity to Erv14p
LWy257	yeast_chr02_3_22	204640	204673	INS	exo-gene	exogenous violacein synthesis genes	-	-	-	-
LWy238	yeast_chr02_3_22	212908	212941	INS	exo-gene	exogenous violacein synthesis genes	-	-	-	-
LWy238	yeast_chr02_3_22	212908	212941	INS	YBL003C	HTA2, H2A2	CDS-NC	Nonessential	Verified	Histone H2A, core histone protein required for chromatin assembly and chromosome function; one of two nearly identical (see also HTA1) subtypes; DNA damage-dependent phosphorylation by Mec1p facilitates DNA repair; acetylated by Nat4p
LWy238	yeast_chr02_3_22	121692	134777	INV	YBL043W	ECM13	CDS-NON_Native_UTR	Nonessential	Verified	Non-essential protein of unknown function; induced by treatment with 8-methoxypsoralen and UVA irradiation
LWy238	yeast_chr02_3_22	121692	134777	INV	YBL042C	FUI1	inverted	Nonessential	Verified	High affinity uridine permease, localizes to the plasma membrane; also mediates low but significant transport of the cytotoxic nucleoside analog 5-fluorouridine; not involved in uracil transport
LWy238	yeast_chr02_3_22	121692	134777	INV	YBL041W	PRE7, PRS3	inverted	Essential	Verified	Beta 6 subunit of the 20S proteasome
LWy238	yeast_chr02_3_22	121692	134777	INV	YBL040C	ERD2	inverted	Essential	Verified	HDEL receptor, an integral membrane protein that binds to the HDEL motif in proteins destined for retention in the endoplasmic reticulum; has a role in maintenance of normal levels of ER-resident proteins
LWy238	yeast_chr02_3_22	121692	134777	INV	YBL039W-B	YBL039W-A	inverted	Nonessential	Uncharacterized	Putative protein of unknown function
LWy238	yeast_chr02_3_22	121692	134777	INV	YBL039C	URA7	inverted	fast_growth	Verified	Major CTP synthase isozyme (see also URA8), catalyzes the ATP-dependent transfer of the amide nitrogen from glutamine to UTP, forming CTP, the final step in de novo biosynthesis of pyrimidines; involved in phospholipid biosynthesis
LWy238	yeast_chr02_3_22	121692	134777	INV	YBL039C-A		inverted	Nonessential	Dubious	Dubious open reading frame unlikely to encode a protein, based on available experimental and comparative sequence data; completely overlaps the verified ORF URA7; identified by expression profiling and mass spectrometry
LWy238	yeast_chr02_3_22	121692	134777	INV	YBL038W	MRPL16	inverted	Nonessential	Verified	Mitochondrial ribosomal protein of the large subunit
LWy238	yeast_chr02_3_22	121692	134777	INV	YBL037W	APL3	inverted	Nonessential	Verified	Alpha-adaptin, large subunit of the clathrin associated protein complex (AP-2); involved in vesicle mediated transport
LWy238	yeast_chr02_3_22	121692	134777	INV	YBL036C		CDS-NON_Native_UTR	Nonessential	Verified	Putative non-specific single-domain racemase based on structural similarity; binds pyridoxal 5'-phosphate; expression of GFP-fusion protein induced in response to the DNA-damaging agent MMS
LWy238	yeast_chr02_3_22	297748	716070	DUP	YBR045C	GIP1	duplicated	Nonessential	Verified	Meiosis-specific regulatory subunit of the Glc7p protein phosphatase, regulates spore wall formation and septin organization, required for expression of some late meiotic genes and for normal localization of Glc7p
LWy238	yeast_chr02_3_22	297748	716070	DUP	YBR046C	ZTA1	duplicated	Nonessential	Verified	NADPH-dependent quinone reductase, GFP-tagged protein localizes to the cytoplasm and nucleus; has similarity to E. coli quinone oxidoreductase and to human zeta-crystallin
LWy238	yeast_chr02_3_22	297748	716070	DUP	YBR047W	FMP23	duplicated	Nonessential	Uncharacterized	Putative protein of unknown function; proposed to be involved in iron or copper homeostasis; the authentic, non-tagged protein is detected in highly purified mitochondria in high-throughput studies
LWy238	yeast_chr02_3_22	297748	716070	DUP	YBR048W	RPS11B	duplicated	fast_growth	Verified	Protein component of the small (40S) ribosomal subunit; identical to Rps11Ap and has similarity to E. coli S17 and rat S11 ribosomal proteins
LWy238	yeast_chr02_3_22	297748	716070	DUP	YBR049C	REB1, GRF2	duplicated	Essential	Verified	RNA polymerase I enhancer binding protein; DNA binding protein which binds to genes transcribed by both RNA polymerase I and RNA polymerase II; required for termination of RNA polymerase I transcription
LWy238	yeast_chr02_3_22	297748	716070	DUP	YBR050C	REG2	duplicated	Nonessential	Verified	Regulatory subunit of the Glc7p type-1 protein phosphatase; involved with Reg1p, Glc7p, and Snf1p in regulation of glucose-repressible genes, also involved in glucose-induced proteolysis of maltose permease
LWy238	yeast_chr02_3_22	297748	716070	DUP	YBR051W		duplicated	Nonessential	Dubious	Dubious open reading frame unlikely to encode a protein, based on available experimental and comparative sequence data; partiallly overlaps the REG2/YBR050C regulatory subunit of the Glc7p type-1 protein phosphatase
LWy238	yeast_chr02_3_22	297748	716070	DUP	YBR052C	RFS1	duplicated	Nonessential	Verified	Protein of unknown function; member of a flavodoxin-like fold protein family that includes Pst2p and Ycp4p; green fluorescent protein (GFP)-fusion protein localizes to the cytoplasm in a punctate pattern
LWy238	yeast_chr02_3_22	297748	716070	DUP	YBR053C		duplicated	Nonessential	Uncharacterized	Putative protein of unknown function; induced by cell wall perturbation
LWy238	yeast_chr02_3_22	297748	716070	DUP	YBR054W	YRO2	duplicated	Nonessential	Verified	Protein of unknown function with similarity to archaeal rhodopsins; the authentic, non-tagged protein is detected in a phosphorylated state in highly purified mitochondria in high-throughput studies; transcriptionally regulated by Haa1p
LWy238	yeast_chr02_3_22	297748	716070	DUP	YBR055C	PRP6, RNA6, TSM7269	duplicated	Essential	Verified	Splicing factor, component of the U4/U6-U5 snRNP complex
LWy238	yeast_chr02_3_22	297748	716070	DUP	YBR056W		duplicated	Nonessential	Uncharacterized	Putative cytoplasmic protein of unknown function
LWy238	yeast_chr02_3_22	297748	716070	DUP	YBR056W-A		duplicated	Nonessential	Dubious	Dubious open reading frame unlikely to encode a protein, based on available experimental and comparative sequence data; partially overlaps the dubious ORF YBR056C-B
LWy238	yeast_chr02_3_22	297748	716070	DUP	YBR056C-B		duplicated	Nonessential	Dubious	Dubious open reading frame unlikely to encode a protein, based on available experimental and comparative sequence data; almost completely overlaps the dubious ORF YBR056W-A
LWy238	yeast_chr02_3_22	297748	716070	DUP	YBR057C	MUM2, SPOT8	duplicated	Nonessential	Verified	Cytoplasmic protein essential for meiotic DNA replication and sporulation; interacts with Orc2p, which is a component of the origin recognition complex
LWy238	yeast_chr02_3_22	297748	716070	DUP	YBR058C	UBP14, GID6	duplicated	Nonessential	Verified	Ubiquitin-specific protease that specifically disassembles unanchored ubiquitin chains; involved in fructose-1, 6-bisphosphatase (Fbp1p) degradation; similar to human isopeptidase T
LWy238	yeast_chr02_3_22	297748	716070	DUP	YBR058C-A	TSC3	duplicated	Nonessential	Verified	Protein that stimulates the activity of serine palmitoyltransferase (Lcb1p, Lcb2p) several-fold; involved in sphingolipid biosynthesis
LWy238	yeast_chr02_3_22	297748	716070	DUP	YBR059C	AKL1	duplicated	Nonessential	Verified	Ser-Thr protein kinase, member (with Ark1p and Prk1p) of the Ark kinase family; involved in endocytosis and actin cytoskeleton organization
LWy238	yeast_chr02_3_22	297748	716070	DUP	YBR060C	ORC2, RRR1, SIR5	duplicated	Essential	Verified	Subunit of the origin recognition complex, which directs DNA replication by binding to replication origins and is also involved in transcriptional silencing; interacts with Spp1p and with trimethylated histone H3; phosphorylated by Cdc28p
LWy238	yeast_chr02_3_22	297748	716070	DUP	YBR061C	TRM7	duplicated	Nonessential	Verified	2'-O-ribose methyltransferase, methylates the 2'-O-ribose of nucleotides at positions 32 and 34 of the tRNA anticodon loop
LWy238	yeast_chr02_3_22	297748	716070	DUP	YBR062C		duplicated	Nonessential	Uncharacterized	Protein of unknown function that interacts with Msb2p; may play a role in activation of the filamentous growth pathway.
LWy238	yeast_chr02_3_22	297748	716070	DUP	YBR063C		duplicated	Nonessential	Uncharacterized	Putative protein of unknown function; YBR063C is not an essential gene
LWy238	yeast_chr02_3_22	297748	716070	DUP	YBR064W		duplicated	Nonessential	Dubious	Dubious open reading frame unlikely to encode a protein; partially overlaps the uncharacterized ORF YBR063C
LWy238	yeast_chr02_3_22	297748	716070	DUP	YBR065C	ECM2, SLT11	duplicated	Nonessential	Verified	Pre-mRNA splicing factor, facilitates the cooperative formation of U2/U6 helix II in association with stem II in the spliceosome, function may be regulated by Slu7p
LWy238	yeast_chr02_3_22	297748	716070	DUP	YBR066C	NRG2	duplicated	Nonessential	Verified	Transcriptional repressor that mediates glucose repression and negatively regulates filamentous growth; has similarity to Nrg1p
LWy238	yeast_chr02_3_22	297748	716070	DUP	YBR067C	TIP1	duplicated	Nonessential	Verified	Major cell wall mannoprotein with possible lipase activity; transcription is induced by heat- and cold-shock; member of the Srp1p/Tip1p family of serine-alanine-rich proteins
LWy238	yeast_chr02_3_22	297748	716070	DUP	YBR068C	BAP2	duplicated	Nonessential	Verified	High-affinity leucine permease, functions as a branched-chain amino acid permease involved in the uptake of leucine, isoleucine and valine; contains 12 predicted transmembrane domains
LWy238	yeast_chr02_3_22	297748	716070	DUP	YBR069C	TAT1, TAP1, VAP1	duplicated	Nonessential	Verified	Amino acid transport protein for valine, leucine, isoleucine, and tyrosine, low-affinity tryptophan and histidine transporter; overexpression confers FK506 and FTY720 resistance
LWy238	yeast_chr02_3_22	297748	716070	DUP	YBR070C	ALG14	duplicated	Essential	Verified	Component of UDP-GlcNAc transferase required for the second step of dolichyl-linked oligosaccharide synthesis; anchors the catalytic subunit Alg13p to the ER membrane; similar to bacterial and human glycosyltransferases
LWy238	yeast_chr02_3_22	297748	716070	DUP	YBR071W		duplicated	Nonessential	Verified	Protein of unknown function found in the cytoplasm and bud neck; mRNA expression may be regulated by the cell cycle and/or cell wall stress; overexpression of YBR071W affects endocytic protein trafficking
LWy238	yeast_chr02_3_22	297748	716070	DUP	YBR072W	HSP26	duplicated	Nonessential	Verified	Small heat shock protein (sHSP) with chaperone activity; forms hollow, sphere-shaped oligomers that suppress unfolded proteins aggregation; oligomer activation requires heat-induced conformational change; also has mRNA binding activity
LWy238	yeast_chr02_3_22	297748	716070	DUP	YBR072C-A		duplicated	Nonessential	Uncharacterized	Putative protein of unknown function; identified by fungal homology and RT-PCR
LWy238	yeast_chr02_3_22	297748	716070	DUP	YBR073W	RDH54, TID1	duplicated	Nonessential	Verified	DNA-dependent ATPase, stimulates strand exchange by modifying the topology of double-stranded DNA; involved in recombinational repair of DNA double-strand breaks during mitosis and meiosis; proposed to be involved in crossover interference
LWy238	yeast_chr02_3_22	297748	716070	DUP	YBR074W	YBR075W	duplicated	Nonessential	Uncharacterized	Putative metalloprotease
LWy238	yeast_chr02_3_22	297748	716070	DUP	YBR076W	ECM8	duplicated	Nonessential	Verified	Non-essential protein of unknown function
LWy238	yeast_chr02_3_22	297748	716070	DUP	YBR076C-A		duplicated	Nonessential	Dubious	Dubious open reading frame unlikely to encode a protein; partially overlaps verified gene ECM8; identified by fungal homology and RT-PCR
LWy238	yeast_chr02_3_22	297748	716070	DUP	YBR077C	SLM4, EGO3, GSE1, NIR1	duplicated	Nonessential	Verified	Component of the EGO complex, which is involved in the regulation of microautophagy, and of the GSE complex, which is required for proper sorting of amino acid permease Gap1p; gene exhibits synthetic genetic interaction with MSS4
LWy238	yeast_chr02_3_22	297748	716070	DUP	YBR078W	ECM33	duplicated	Nonessential	Verified	GPI-anchored protein of unknown function, has a possible role in apical bud growth; GPI-anchoring on the plasma membrane crucial to function; phosphorylated in mitochondria; similar to Sps2p and Pst1p
LWy238	yeast_chr02_3_22	297748	716070	DUP	YBR079C	RPG1, TIF32	duplicated	Essential	Verified	eIF3a subunit of the core complex of translation initiation factor 3 (eIF3), essential for translation; part of a Prt1p-Rpg1p-Nip1p subcomplex that stimulates binding of mRNA and tRNA(i)Met to ribosomes; involved in translation reinitiation
LWy238	yeast_chr02_3_22	297748	716070	DUP	YBR080C	SEC18, ANU4	duplicated	Essential	Verified	ATPase required for vesicular transport between ER and Golgi, the 'priming' step in homotypic vacuole fusion, autophagy, and protein secretion; releases Sec17p from SNAP complexes; has similarity to mammalian NSF
LWy238	yeast_chr02_3_22	297748	716070	DUP	YBR081C	SPT7, GIT2	duplicated	Nonessential	Verified	Subunit of the SAGA transcriptional regulatory complex, involved in proper assembly of the complex; also present as a C-terminally truncated form in the SLIK/SALSA transcriptional regulatory complex
LWy238	yeast_chr02_3_22	297748	716070	DUP	YBR082C	UBC4	duplicated	Nonessential	Verified	Ubiquitin-conjugating enzyme (E2), mediates degradation of abnormal or excess proteins, including calmodulin and histone H3; interacts with many SCF ubiquitin protein ligases; component of the cellular stress response
LWy238	yeast_chr02_3_22	297748	716070	DUP	YBR083W	TEC1, ROC1	duplicated	Nonessential	Verified	Transcription factor targeting filamentation genes and Ty1 expression; Ste12p activation of most filamentation gene promoters depends on Tec1p and Tec1p transcriptional activity is dependent on its association with Ste12p; binds to TCS elements upstream of filamentation genes, which are regulated by Tec1p/Ste12p/Dig1p complex; competes with Dig2p for binding to Ste12p/Dig1p; positive regulator of…
LWy238	yeast_chr02_3_22	297748	716070	DUP	YBR084W	MIS1	duplicated	Nonessential	Verified	Mitochondrial C1-tetrahydrofolate synthase, involved in interconversion between different oxidation states of tetrahydrofolate (THF); provides activities of formyl-THF synthetase, methenyl-THF cyclohydrolase, and methylene-THF dehydrogenase
LWy238	yeast_chr02_3_22	297748	716070	DUP	YBR084C-A	RPL19A	duplicated	fast_growth	Verified	Protein component of the large (60S) ribosomal subunit, nearly identical to Rpl19Bp and has similarity to rat L19 ribosomal protein; rpl19a and rpl19b single null mutations result in slow growth, while the double null mutation is lethal
LWy238	yeast_chr02_3_22	297748	716070	DUP	YBR085W	AAC3, ANC3	duplicated	Nonessential	Verified	Mitochondrial inner membrane ADP/ATP translocator, exchanges cytosolic ADP for mitochondrially synthesized ATP; expressed under anaerobic conditions; similar to Pet9p and Aac1p; has roles in maintenance of viability and in respiration
LWy238	yeast_chr02_3_22	297748	716070	DUP	YBR085C-A		duplicated	Nonessential	Uncharacterized	Putative protein of unknown function; green fluorescent protein (GFP)-fusion protein localizes to the cytoplasm and to the nucleus
LWy238	yeast_chr02_3_22	297748	716070	DUP	YBR086C	IST2	duplicated	Nonessential	Verified	Plasma membrane protein that may be involved in osmotolerance, localizes to the mother cell in small-budded cells and to the bud in medium- and large-budded cells; mRNA is transported to the bud tip by an actomyosin-driven process
LWy238	yeast_chr02_3_22	297748	716070	DUP	YBR087W	RFC5	duplicated	Essential	Verified	Subunit of heteropentameric Replication factor C (RF-C), which is a DNA binding protein and ATPase that acts as a clamp loader of the proliferating cell nuclear antigen (PCNA) processivity factor for DNA polymerases delta and epsilon
LWy238	yeast_chr02_3_22	297748	716070	DUP	YBR088C	POL30	duplicated	Essential	Verified	Proliferating cell nuclear antigen (PCNA), functions as the sliding clamp for DNA polymerase delta; may function as a docking site for other proteins required for mitotic and meiotic chromosomal DNA replication and for DNA repair
LWy238	yeast_chr02_3_22	297748	716070	DUP	YBR089W		duplicated	Essential	Dubious	Dubious open reading frame unlikely to encode a protein, based on available experimental and comparative sequence data; almost completely overlaps the verified gene POL30
LWy238	yeast_chr02_3_22	297748	716070	DUP	YBR089C-A	NHP6B, YBR090C-A	duplicated	Nonessential	Verified	High-mobility group (HMG) protein that binds to and remodels nucleosomes; involved in recruiting FACT and other chromatin remodelling complexes to the chromosomes; functionally redundant with Nhp6Ap; homologous to mammalian HMGB1 and HMGB2
LWy238	yeast_chr02_3_22	297748	716070	DUP	YBR090C		duplicated	Nonessential	Uncharacterized	Putative protein of unknown function; green fluorescent protein (GFP)-fusion protein localizes to the cytoplasm and nucleus
LWy238	yeast_chr02_3_22	297748	716070	DUP	YBR091C	TIM12, MRS5	duplicated	Essential	Verified	Essential protein of the inner mitochondrial membrane, peripherally localized; component of the TIM22 complex, which is a twin-pore translocase that mediates insertion of numerous multispanning inner membrane proteins
LWy238	yeast_chr02_3_22	297748	716070	DUP	YBR092C	PHO3, phoC	duplicated	Nonessential	Verified	Constitutively expressed acid phosphatase similar to Pho5p; brought to the cell surface by transport vesicles; hydrolyzes thiamin phosphates in the periplasmic space, increasing cellular thiamin uptake; expression is repressed by thiamin
LWy238	yeast_chr02_3_22	297748	716070	DUP	YBR093C	PHO5, phoE	duplicated	Nonessential	Verified	Repressible acid phosphatase (1 of 3) that also mediates extracellular nucleotide-derived phosphate hydrolysis; secretory pathway derived cell surface glycoprotein; induced by phosphate starvation and coordinately regulated by PHO4 and PHO2
LWy238	yeast_chr02_3_22	297748	716070	DUP	YBR094W	PBY1	duplicated	Nonessential	Verified	Putative tubulin tyrosine ligase associated with P-bodies
LWy238	yeast_chr02_3_22	297748	716070	DUP	YBR095C	RXT2, RAF60	duplicated	Nonessential	Verified	Subunit of the histone deacetylase Rpd3L complex; possibly involved in cell fusion and invasive growth
LWy238	yeast_chr02_3_22	297748	716070	DUP	YBR096W		duplicated	Nonessential	Uncharacterized	Putative protein of unknown function; green fluorescent protein (GFP)-fusion protein localizes to the ER
LWy238	yeast_chr02_3_22	297748	716070	DUP	YBR097W	VPS15, GRD8, VAC4, VPL19, VPS40	duplicated	Nonessential	Verified	Myristoylated serine/threonine protein kinase involved in vacuolar protein sorting; functions as a membrane-associated complex with Vps34p; active form recruits Vps34p to the Golgi membrane; interacts with the GDP-bound form of Gpa1p
LWy238	yeast_chr02_3_22	297748	716070	DUP	YBR098W	MMS4, SLX2, YBR100W	duplicated	Nonessential	Verified	Subunit of the structure-specific Mms4p-Mus81p endonuclease that cleaves branched DNA; involved in recombination, DNA repair, and joint molecule formation/resolution during meiotic recombination
LWy238	yeast_chr02_3_22	297748	716070	DUP	YBR099C		duplicated	Nonessential	Dubious	Dubious open reading frame unlikely to encode a protein, based on available experimental and comparative sequence data; completely overlaps the verified gene MMS4
LWy238	yeast_chr02_3_22	297748	716070	DUP	YBR101C	FES1	duplicated	Nonessential	Verified	Hsp70 (Ssa1p) nucleotide exchange factor, cytosolic homolog of Sil1p, which is the nucleotide exchange factor for BiP (Kar2p) in the endoplasmic reticulum
LWy238	yeast_chr02_3_22	297748	716070	DUP	YBR102C	EXO84, USA3	duplicated	Essential	Verified	Essential protein with dual roles in spliceosome assembly and exocytosis; the exocyst complex (Sec3p, Sec5p, Sec6p, Sec8p, Sec10p, Sec15p, Exo70p, and Exo84p) mediates polarized targeting of secretory vesicles to active sites of exocytosis
LWy238	yeast_chr02_3_22	297748	716070	DUP	YBR103W	SIF2, EMB1	duplicated	Nonessential	Verified	WD40 repeat-containing subunit of the Set3C histone deacetylase complex, which represses early/middle sporulation genes; antagonizes telomeric silencing; binds specifically to the Sir4p N-terminus
LWy238	yeast_chr02_3_22	297748	716070	DUP	YBR103C-A		duplicated	Nonessential	Dubious	Dubious open reading frame unlikely to encode a protein, based on experimental and comparative sequence data; identified by homology to related yeast
LWy238	yeast_chr02_3_22	297748	716070	DUP	YBR104W	YMC2	duplicated	Nonessential	Verified	Mitochondrial protein, putative inner membrane transporter with a role in oleate metabolism and glutamate biosynthesis; member of the mitochondrial carrier (MCF) family; has similarity with Ymc1p
LWy238	yeast_chr02_3_22	297748	716070	DUP	YBR105C	VID24, GID4	duplicated	Nonessential	Verified	Peripheral membrane protein located at Vid (vacuole import and degradation) vesicles; regulates fructose-1, 6-bisphosphatase (FBPase) targeting to the vacuole; promotes proteasome-dependent catabolite degradation of FBPase
LWy238	yeast_chr02_3_22	297748	716070	DUP	YBR106W	PHO88	duplicated	fast_growth	Verified	Probable membrane protein, involved in phosphate transport; pho88 pho86 double null mutant exhibits enhanced synthesis of repressible acid phosphatase at high inorganic phosphate concentrations
LWy238	yeast_chr02_3_22	297748	716070	DUP	YBR107C	IML3, MCM19	duplicated	Nonessential	Verified	Protein with a role in kinetochore function, localizes to the outer kinetochore in a Ctf19p-dependent manner, interacts with Chl4p and Ctf19p
LWy238	yeast_chr02_3_22	297748	716070	DUP	YBR108W	AIM3	duplicated	Nonessential	Verified	Protein interacting with Rvs167p; null mutant is viable and displays elevated frequency of mitochondrial genome loss
LWy238	yeast_chr02_3_22	297748	716070	DUP	YBR109C	CMD1, CaM	duplicated	Essential	Verified	Calmodulin; Ca++ binding protein that regulates Ca++ independent processes (mitosis, bud growth, actin organization, endocytosis, etc.) and Ca++ dependent processes (stress-activated pathways), targets include Nuf1p, Myo2p and calcineurin
LWy238	yeast_chr02_3_22	297748	716070	DUP	YBR109W-A		duplicated	Nonessential	Dubious	Putative protein of unknown function; questionable ORF from MIPS
LWy238	yeast_chr02_3_22	297748	716070	DUP	YBR110W	ALG1	duplicated	Essential	Verified	Mannosyltransferase, involved in asparagine-linked glycosylation in the endoplasmic reticulum (ER); essential for viability, mutation is functionally complemented by human ortholog
LWy238	yeast_chr02_3_22	297748	716070	DUP	YBR111C	YSA1, RMA2	duplicated	fast_growth	Verified	Nudix hydrolase family member with ADP-ribose pyrophosphatase activity; shown to metabolize O-acetyl-ADP-ribose to AMP and acetylated ribose 5'-phosphate
LWy238	yeast_chr02_3_22	297748	716070	DUP	YBR111W-A	SUS1	duplicated	Nonessential	Verified	Component of both the SAGA histone acetylase and TREX-2 complexes; interacts with RNA polymerase II; involved in mRNA export coupled transcription activation and elongation; involved in post-transcriptional tethering of active genes to the nuclear periphery and to non-nascent mRNP
LWy238	yeast_chr02_3_22	297748	716070	DUP	YBR112C	CYC8, CRT8, SSN6, [OCT1 ], [OCT]	duplicated	fast_growth	Verified	General transcriptional co-repressor, acts together with Tup1p; also acts as part of a transcriptional co-activator complex that recruits the SWI/SNF and SAGA complexes to promoters; can form the prion [OCT+]
LWy238	yeast_chr02_3_22	297748	716070	DUP	YBR113W		duplicated	Nonessential	Dubious	Dubious open reading frame unlikely to encode a protein, based on available experimental and comparative sequence data; partially overlaps the verified gene CYC8
LWy238	yeast_chr02_3_22	297748	716070	DUP	YBR114W	RAD16, PSO5	duplicated	Nonessential	Verified	Protein that recognizes and binds damaged DNA in an ATP-dependent manner (with Rad7p) during nucleotide excision repair; subunit of Nucleotide Excision Repair Factor 4 (NEF4) and the Elongin-Cullin-Socs (ECS) ligase complex
LWy238	yeast_chr02_3_22	297748	716070	DUP	YBR115C	LYS2	duplicated	Nonessential	Verified	Alpha aminoadipate reductase, catalyzes the reduction of alpha-aminoadipate to alpha-aminoadipate 6-semialdehyde, which is the fifth step in biosynthesis of lysine; activation requires posttranslational phosphopantetheinylation by Lys5p
LWy238	yeast_chr02_3_22	297748	716070	DUP	YBR116C		duplicated	Nonessential	Dubious	Dubious open reading frame unlikely to encode a protein, based on available experimental and comparative sequence data; partially overlaps the verified gene TKL2
LWy238	yeast_chr02_3_22	297748	716070	DUP	YBR117C	TKL2	duplicated	Nonessential	Verified	Transketolase, similar to Tkl1p; catalyzes conversion of xylulose-5-phosphate and ribose-5-phosphate to sedoheptulose-7-phosphate and glyceraldehyde-3-phosphate in the pentose phosphate pathway; needed for synthesis of aromatic amino acids
LWy238	yeast_chr02_3_22	297748	716070	DUP	YBR118W	TEF2, EF-1 alpha	duplicated	Nonessential	Verified	Translational elongation factor EF-1 alpha; also encoded by TEF1; functions in the binding reaction of aminoacyl-tRNA (AA-tRNA) to ribosomes; may also have a role in tRNA re-export from the nucleus
LWy238	yeast_chr02_3_22	297748	716070	DUP	YBR119W	MUD1	duplicated	Nonessential	Verified	U1 snRNP A protein, homolog of human U1-A; involved in nuclear mRNA splicing
LWy238	yeast_chr02_3_22	297748	716070	DUP	YBR120C	CBP6	duplicated	Nonessential	Verified	Mitochondrial protein required for translation of the COB mRNA; forms a complex with Cbp3p that binds to mt ribosomes near the polypeptide tunnel exit and promotes efficient translation of the COB mRNA; Cbp3p-Cbp6p complex also interacts with newly synthesized cytochrome b (Cobp) and Cbp4p to promote assembly of Cobp into the cytochrome bc1 complex
LWy238	yeast_chr02_3_22	297748	716070	DUP	YBR121C	GRS1	duplicated	Essential	Verified	Cytoplasmic and mitochondrial glycyl-tRNA synthase that ligates glycine to the cognate anticodon bearing tRNA; transcription termination factor that may interact with the 3'-end of pre-mRNA to promote 3'-end formation
LWy238	yeast_chr02_3_22	297748	716070	DUP	YBR121C-A		duplicated	Nonessential	Dubious	Dubious open reading frame unlikely to encode a protein, based on available experimental and comparative sequence data; completely contianed within the verified gene GRS1; identified by expression profiling and mass spectrometry
LWy238	yeast_chr02_3_22	297748	716070	DUP	YBR122C	MRPL36	duplicated	Nonessential	Verified	Mitochondrial ribosomal protein of the large subunit; overproduction suppresses mutations in the COX2 leader peptide-encoding region
LWy238	yeast_chr02_3_22	297748	716070	DUP	YBR123C	TFC1	duplicated	Essential	Verified	One of six subunits of the RNA polymerase III transcription initiation factor complex (TFIIIC); part of the TauA globular domain of TFIIIC that binds DNA at the BoxA promoter sites of tRNA and similar genes; human homolog is TFIIIC-63
LWy238	yeast_chr02_3_22	297748	716070	DUP	YBR124W		duplicated	Essential	Dubious	Putative protein of unknown function
LWy238	yeast_chr02_3_22	297748	716070	DUP	YBR125C	PTC4, GCT1	duplicated	Nonessential	Verified	Cytoplasmic type 2C protein phosphatase (PP2C); identified as a high-copy number suppressor of cnb1 mpk1 synthetic lethality; overexpression decreases high-osmolarity induced Hog1p phosphorylation and kinase activity
LWy238	yeast_chr02_3_22	297748	716070	DUP	YBR126C	TPS1, BYP1, CIF1, FDP1, GGS1, GLC6, TSS1	duplicated	fast_growth	Verified	Synthase subunit of trehalose-6-phosphate synthase/phosphatase complex, which synthesizes the storage carbohydrate trehalose; also found in a monomeric form; expression is induced by the stress response and repressed by the Ras-cAMP pathway
LWy238	yeast_chr02_3_22	297748	716070	DUP	YBR126W-A		duplicated	Nonessential	Dubious	Dubious ORF unlikely to encode a protein, based on available experimental and comparative sequence data; partially overlaps the dubious ORF YBR126W-B; identified by gene-trapping, microarray analysis, and genome-wide homology searches
LWy238	yeast_chr02_3_22	297748	716070	DUP	YBR126W-B		duplicated	Nonessential	Dubious	Dubious open reading frame unlikely to encode a protein, based on available experimental and comparative sequence data; partially overlaps the dubious ORF YBR126W-A; Identified by SAGE
LWy238	yeast_chr02_3_22	297748	716070	DUP	YBR127C	VMA2, ATPSV, VAT2	duplicated	fast_growth	Verified	Subunit B of the eight-subunit V1 peripheral membrane domain of the vacuolar H+-ATPase (V-ATPase), an electrogenic proton pump found throughout the endomembrane system; contains nucleotide binding sites; also detected in the cytoplasm
LWy238	yeast_chr02_3_22	297748	716070	DUP	YBR128C	ATG14, APG14, CVT12	duplicated	Nonessential	Verified	Autophagy-specific subunit of phosphatidylinositol 3-kinase complex I (with Vps34/15/30p); Atg14p targets complex I to the phagophore assembly site (PAS); required for localizing additional ATG proteins to the PAS; homolog of human Barkor
LWy238	yeast_chr02_3_22	297748	716070	DUP	YBR129C	OPY1	duplicated	Nonessential	Verified	Protein of unknown function, overproduction blocks cell cycle arrest in the presence of mating pheromone; the authentic, non-tagged protein is detected in highly purified mitochondria in high-throughput studies
LWy238	yeast_chr02_3_22	297748	716070	DUP	YBR130C	SHE3	duplicated	Nonessential	Verified	Protein that acts as an adaptor between Myo4p and the She2p-mRNA complex; part of the mRNA localization machinery that restricts accumulation of certain proteins to the bud; also required for cortical ER inheritance
LWy238	yeast_chr02_3_22	297748	716070	DUP	YBR131W	CCZ1, CVT16	duplicated	Nonessential	Verified	Protein involved in vacuolar assembly, essential for autophagy and the cytoplasm-to-vacuole pathway
LWy238	yeast_chr02_3_22	297748	716070	DUP	YBR131C-A		duplicated	Nonessential	Dubious	Dubious ORF unlikely to encode a protein, based on available experimental and comparative sequence data; partially overlaps the verified ORF YBR131W. Identified by gene-trapping, microarray analysis, and genome-wide homology searches
LWy238	yeast_chr02_3_22	297748	716070	DUP	YBR132C	AGP2	duplicated	Nonessential	Verified	High affinity polyamine permease, preferentially uses spermidine over putrescine; expression is down-regulated by osmotic stress; plasma membrane carnitine transporter, also functions as a low-affinity amino acid permease
LWy238	yeast_chr02_3_22	297748	716070	DUP	YBR133C	HSL7	duplicated	Nonessential	Verified	Protein arginine N-methyltransferase that exhibits septin and Hsl1p-dependent bud neck localization and periodic Hsl1p-dependent phosphorylation; required along with Hsl1p for bud neck recruitment, phosphorylation, and degradation of Swe1p
LWy238	yeast_chr02_3_22	297748	716070	DUP	YBR134W		duplicated	Nonessential	Dubious	Dubious open reading frame unlikely to encode a functional protein, based on available experimental and comparative sequence data
LWy238	yeast_chr02_3_22	297748	716070	DUP	YBR135W	CKS1	duplicated	Essential	Verified	Cyclin-dependent protein kinase regulatory subunit and adaptor; modulates proteolysis of M-phase targets through interactions with the proteasome; role in transcriptional regulation, recruiting proteasomal subunits to target gene promoters
LWy238	yeast_chr02_3_22	297748	716070	DUP	YBR136W	MEC1, ESR1, RAD31, SAD3	duplicated	Essential	Verified	Genome integrity checkpoint protein and PI kinase superfamily member; signal transducer required for cell cycle arrest and transcriptional responses prompted by damaged or unreplicated DNA; monitors and participates in meiotic recombination
LWy238	yeast_chr02_3_22	297748	716070	DUP	YBR137W		duplicated	Nonessential	Verified	Protein of unknown function; localized to the cytoplasm; binds to Replication Protein A (RPA); also interacts with Sgt2p; YBR137W is not an essential gene
LWy238	yeast_chr02_3_22	297748	716070	DUP	YBR138C	HDR1	duplicated	Nonessential	Uncharacterized	Cytoplasmic protein of unknown function, potentially phosphorylated by Cdc28p; YBR138C is not an essential gene
LWy238	yeast_chr02_3_22	297748	716070	DUP	YBR139W		duplicated	Nonessential	Verified	Putative serine type carboxypeptidase with a role in phytochelatin synthesis; green fluorescent protein (GFP)-fusion protein localizes to the vacuole; expression induced by nitrogen limitation in a GLN3, GAT1-independent manner
LWy238	yeast_chr02_3_22	297748	716070	DUP	YBR140C	IRA1, GLC1, PPD1	duplicated	Essential	Verified	GTPase-activating protein that negatively regulates RAS by converting it from the GTP- to the GDP-bound inactive form, required for reducing cAMP levels under nutrient limiting conditions, mediates membrane association of adenylate cyclase
LWy238	yeast_chr02_3_22	297748	716070	DUP	YBR141C		duplicated	Nonessential	Uncharacterized	Putative S-adenosylmethionine-dependent methyltransferase; green fluorescent protein (GFP)-fusion protein localizes to the nucleolus; YBR141C is not an essential gene
LWy238	yeast_chr02_3_22	297748	716070	DUP	YBR141W-A		duplicated	Nonessential	Dubious	Dubious ORF unlikely to encode a protein, based on available experimental and comparative sequence data; overlaps the uncharacterized ORF YBR141C; identified by gene-trapping, microarray analysis, and genome-wide homology searching
LWy238	yeast_chr02_3_22	297748	716070	DUP	YBR142W	MAK5	duplicated	Essential	Verified	Essential nucleolar protein, putative DEAD-box RNA helicase required for maintenance of M1 dsRNA virus; involved in biogenesis of large (60S) ribosomal subunits
LWy238	yeast_chr02_3_22	297748	716070	DUP	YBR143C	SUP45, SAL4, SUP1, SUP47	duplicated	Essential	Verified	Polypeptide release factor (eRF1) in translation termination; mutant form acts as a recessive omnipotent suppressor; methylated by Mtq2p-Trm112p in ternary complex eRF1-eRF3-GTP; mutation of methylation site confers resistance to zymocin
LWy238	yeast_chr02_3_22	297748	716070	DUP	YBR144C		duplicated	Nonessential	Dubious	Dubious open reading frame unlikely to encode a protein, based on available experimental and comparative sequence data; YBR144C is not an essential gene
LWy238	yeast_chr02_3_22	297748	716070	DUP	YBR145W	ADH5	duplicated	Nonessential	Verified	Alcohol dehydrogenase isoenzyme V; involved in ethanol production
LWy238	yeast_chr02_3_22	297748	716070	DUP	YBR146W	MRPS9	duplicated	Nonessential	Verified	Mitochondrial ribosomal protein of the small subunit
LWy238	yeast_chr02_3_22	297748	716070	DUP	YBR147W	RTC2, RRT11	duplicated	Nonessential	Verified	Protein of unknown function; mutant produces large lipid droplets, is resistant to fluconazole, has decreased levels of rDNA transcription, growth defects on minimal media, and suppresses cdc13-1; detected in highly purified mitochondria; similar to a G-protein coupled receptor from S. pombe
LWy238	yeast_chr02_3_22	297748	716070	DUP	YBR148W	YSW1	duplicated	Nonessential	Verified	Protein required for normal prospore membrane formation; interacts with Gip1p, which is the meiosis-specific regulatory subunit of the Glc7p protein phosphatase; expressed specifically in spores and localizes to the prospore membrane
LWy238	yeast_chr02_3_22	297748	716070	DUP	YBR149W	ARA1	duplicated	Nonessential	Verified	NADP+ dependent arabinose dehydrogenase, involved in carbohydrate metabolism; purified as homodimer; naturally occurs with a N-terminus degradation product
LWy238	yeast_chr02_3_22	297748	716070	DUP	YBR150C	TBS1	duplicated	Nonessential	Verified	Putative protein of unknown function; the authentic, non-tagged protein is detected in highly purified mitochondria in high-throughput studies
LWy238	yeast_chr02_3_22	297748	716070	DUP	YBR151W	APD1	duplicated	Nonessential	Verified	Protein of unknown function, required for normal localization of actin patches and for normal tolerance of sodium ions and hydrogen peroxide; localizes to both cytoplasm and nucleus
LWy238	yeast_chr02_3_22	297748	716070	DUP	YBR152W	SPP381	duplicated	Essential	Verified	mRNA splicing factor, component of U4/U6.U5 tri-snRNP; interacts genetically and physically with Prp38p
LWy238	yeast_chr02_3_22	297748	716070	DUP	YBR153W	RIB7	duplicated	Essential	Verified	Diaminohydroxyphoshoribosylaminopyrimidine deaminase; catalyzes the second step of the riboflavin biosynthesis pathway
LWy238	yeast_chr02_3_22	297748	716070	DUP	YBR154C	RPB5	duplicated	Essential	Verified	RNA polymerase subunit ABC27, common to RNA polymerases I, II, and III; contacts DNA and affects transactivation
LWy238	yeast_chr02_3_22	297748	716070	DUP	YBR155W	CNS1	duplicated	Essential	Verified	TPR-containing co-chaperone; binds both Hsp82p (Hsp90) and Ssa1p (Hsp70) and stimulates the ATPase activity of SSA1, ts mutants reduce Hsp82p function while over expression suppresses the phenotypes of an HSP82 ts allele and a cpr7 deletion
LWy238	yeast_chr02_3_22	297748	716070	DUP	YBR156C	SLI15	duplicated	Nonessential	Verified	Subunit of the conserved chromosomal passenger complex (CPC; Ipl1p-Sli15p-Bir1p-Nbl1p), which regulates kinetochore-microtubule attachments, activation of the spindle tension checkpoint, and mitotic spindle disassembly
LWy238	yeast_chr02_3_22	297748	716070	DUP	YBR157C	ICS2	duplicated	Nonessential	Verified	Protein of unknown function; null mutation does not confer any obvious defects in growth, spore germination, viability, or carbohydrate utilization
LWy238	yeast_chr02_3_22	297748	716070	DUP	YBR158W	AMN1, CST13, ICS4	duplicated	Nonessential	Verified	Protein required for daughter cell separation, multiple mitotic checkpoints, and chromosome stability; contains 12 degenerate leucine-rich repeat motifs; expression is induced by the Mitotic Exit Network (MEN)
LWy238	yeast_chr02_3_22	297748	716070	DUP	YBR159W	IFA38	duplicated	Nonessential	Verified	Microsomal beta-keto-reductase; contains oleate response element (ORE) sequence in the promoter region; mutants exhibit reduced VLCFA synthesis, accumulate high levels of dihydrosphingosine, phytosphingosine and medium-chain ceramides
LWy238	yeast_chr02_3_22	297748	716070	DUP	YBR160W	CDC28, CDK1, HSL5, SRM5	duplicated	Essential	Verified	Catalytic subunit of the main cell cycle cyclin-dependent kinase (CDK); alternately associates with G1 cyclins (CLNs) and G2/M cyclins (CLBs) which direct the CDK to specific substrates
LWy238	yeast_chr02_3_22	297748	716070	DUP	YBR161W	CSH1	duplicated	Nonessential	Verified	Probable catalytic subunit of a mannosylinositol phosphorylceramide (MIPC) synthase, forms a complex with probable regulatory subunit Csg2p; function in sphingolipid biosynthesis is overlapping with that of Sur1p
LWy238	yeast_chr02_3_22	297748	716070	DUP	YBR162C	TOS1	duplicated	Nonessential	Verified	Covalently-bound cell wall protein of unknown function; identified as a cell cycle regulated SBF target gene; deletion mutants are highly resistant to treatment with beta-1, 3-glucanase; has sequence similarity to YJL171C
LWy238	yeast_chr02_3_22	297748	716070	DUP	YBR162W-A	YSY6	duplicated	Nonessential	Verified	Protein whose expression suppresses a secretory pathway mutation in E. coli; has similarity to the mammalian RAMP4 protein involved in secretion
LWy238	yeast_chr02_3_22	297748	716070	DUP	YBR163W	EXO5, DEM1	duplicated	fast_growth	Verified	Mitochondrial 5'-3' exonuclease and sliding exonuclease, required for mitochondrial genome maintenance; distantly related to the RecB nuclease domain of bacterial RecBCD recombinases; may be regulated by the transcription factor Ace2
LWy238	yeast_chr02_3_22	297748	716070	DUP	YBR164C	ARL1, DLP2	duplicated	Nonessential	Verified	Soluble GTPase with a role in regulation of membrane traffic; regulates potassium influx; G protein of the Ras superfamily, similar to ADP-ribosylation factor
LWy238	yeast_chr02_3_22	297748	716070	DUP	YBR165W	UBS1	duplicated	Nonessential	Verified	Ubiquitin-conjugating enzyme suppressor that functions as a general positive regulator of Cdc34p activity; nuclear protein that may represent a link between nucleocytoplasmic transport and ubiquitin ligase activity
LWy238	yeast_chr02_3_22	297748	716070	DUP	YBR166C	TYR1	duplicated	fast_growth	Verified	Prephenate dehydrogenase involved in tyrosine biosynthesis, expression is dependent on phenylalanine levels
LWy238	yeast_chr02_3_22	297748	716070	DUP	YBR167C	POP7, RPP2	duplicated	Essential	Verified	Subunit of both RNase MRP and nuclear RNase P; RNase MRP cleaves pre-rRNA, while nuclear RNase P cleaves tRNA precursors to generate mature 5' ends and facilitates turnover of nuclear RNAs
LWy238	yeast_chr02_3_22	297748	716070	DUP	YBR168W	PEX32	duplicated	fast_growth	Verified	Peroxisomal integral membrane protein, involved in negative regulation of peroxisome size; partially functionally redundant with Pex31p; genetic interactions suggest action at a step downstream of steps mediated by Pex28p and Pex29p
LWy238	yeast_chr02_3_22	297748	716070	DUP	YBR169C	SSE2	duplicated	Nonessential	Verified	Member of the heat shock protein 70 (HSP70) family; may be involved in protein folding; localized to the cytoplasm; highly homologous to the heat shock protein Sse1p
LWy238	yeast_chr02_3_22	297748	716070	DUP	YBR170C	NPL4, HRD4	duplicated	Nonessential	Verified	Ubiquitin-binding protein involved in protein degradation; Cdc48p-Npl4p-Ufd1p complex participates in ER-associated degradation (ERAD) while Cdc48p-Npl4p-Vms1p complex participates in mitochondria-associated degradation (MAD)
LWy238	yeast_chr02_3_22	297748	716070	DUP	YBR171W	SEC66, HSS1, SEC71	duplicated	Nonessential	Verified	Non-essential subunit of Sec63 complex (Sec63p, Sec62p, Sec66p and Sec72p); with Sec61 complex, Kar2p/BiP and Lhs1p forms a channel competent for SRP-dependent and post-translational SRP-independent protein targeting and import into the ER
LWy238	yeast_chr02_3_22	297748	716070	DUP	YBR172C	SMY2	duplicated	Nonessential	Verified	Protein of unknown function involved in COPII vesicle formation; interacts with the Sec23p/Sec24p subcomplex; overexpression suppresses the temperature sensitivity of a myo2 mutant; has similarity to S. pombe Mpd2
LWy238	yeast_chr02_3_22	297748	716070	DUP	YBR173C	UMP1, RNS2	duplicated	fast_growth	Verified	Short-lived chaperone required for correct maturation of the 20S proteasome; may inhibit premature dimerization of proteasome half-mers; degraded by proteasome upon completion of its assembly
LWy238	yeast_chr02_3_22	297748	716070	DUP	YBR174C		duplicated	Nonessential	Dubious	Dubious open reading frame unlikely to encode a protein, based on available experimental and comparative sequence data; partially overlaps the verified ORF YBR175W; null mutant is viable and sporulation defective
LWy238	yeast_chr02_3_22	297748	716070	DUP	YBR175W	SWD3, CPS30, SAF35	duplicated	Nonessential	Verified	Essential subunit of the COMPASS (Set1C) complex, which methylates histone H3 on lysine 4 and is required in transcriptional silencing near telomeres; WD40 beta propeller superfamily member and ortholog of mammalian WDR5
LWy238	yeast_chr02_3_22	297748	716070	DUP	YBR176W	ECM31	duplicated	Nonessential	Verified	Ketopantoate hydroxymethyltransferase, required for pantothenic acid biosynthesis, converts 2-oxoisovalerate into 2-dehydropantoate
LWy238	yeast_chr02_3_22	297748	716070	DUP	YBR177C	EHT1	duplicated	Nonessential	Verified	Acyl-coenzymeA:ethanol O-acyltransferase that plays a minor role in medium-chain fatty acid ethyl ester biosynthesis; possesses short-chain esterase activity; localizes to lipid particles and the mitochondrial outer membrane
LWy238	yeast_chr02_3_22	297748	716070	DUP	YBR178W		duplicated	Nonessential	Dubious	Dubious open reading frame unlikely to encode a protein, based on available experimental and comparative sequence data; partially overlaps the verified gene YBR177C
LWy238	yeast_chr02_3_22	297748	716070	DUP	YBR179C	FZO1	duplicated	fast_growth	Verified	Mitofusin; integral membrane protein involved in mitochondrial outer membrane tethering and fusion; role in mitochondrial genome maintenance; efficient tethering and degradation of Fzo1p requires an intact N-terminal GTPase domain; targeted for destruction by the ubiquitin ligase SCF-Mdm30p and the cytosolic ubiquitin-proteasome system
LWy238	yeast_chr02_3_22	297748	716070	DUP	YBR180W	DTR1	duplicated	Nonessential	Verified	Putative dityrosine transporter, required for spore wall synthesis; expressed during sporulation; member of the major facilitator superfamily (DHA1 family) of multidrug resistance transporters
LWy238	yeast_chr02_3_22	297748	716070	DUP	YBR181C	RPS6B, LPG18, RPS101, RPS102	duplicated	fast_growth	Verified	Protein component of the small (40S) ribosomal subunit; identical to Rps6Ap and has similarity to rat S6 ribosomal protein
LWy238	yeast_chr02_3_22	297748	716070	DUP	YBR182C	SMP1	duplicated	Nonessential	Verified	Putative transcription factor involved in regulating the response to osmotic stress; member of the MADS-box family of transcription factors
LWy238	yeast_chr02_3_22	297748	716070	DUP	YBR182C-A		duplicated	Nonessential	Uncharacterized	Putative protein of unknown function; identified by gene-trapping, microarray-based expression analysis, and genome-wide homology searching
LWy238	yeast_chr02_3_22	297748	716070	DUP	YBR183W	YPC1	duplicated	Nonessential	Verified	Alkaline ceramidase that also has reverse (CoA-independent) ceramide synthase activity, catalyzes both breakdown and synthesis of phytoceramide; overexpression confers fumonisin B1 resistance
LWy238	yeast_chr02_3_22	297748	716070	DUP	YBR184W		duplicated	Nonessential	Uncharacterized	Putative protein of unknown function; YBR184W is not an essential gene
LWy238	yeast_chr02_3_22	297748	716070	DUP	YBR185C	MBA1	duplicated	Nonessential	Verified	Membrane-associated mitochondrial ribosome receptor; forms a complex with Mdm38p that may facilitate recruitment of mRNA-specific translational activators to ribosomes; possible role in protein export from the matrix to inner membrane
LWy238	yeast_chr02_3_22	297748	716070	DUP	YBR186W	PCH2	duplicated	Nonessential	Verified	Nucleolar component of the pachytene checkpoint, which prevents chromosome segregation when recombination and chromosome synapsis are defective; also represses meiotic interhomolog recombination in the rDNA
LWy238	yeast_chr02_3_22	297748	716070	DUP	YBR187W	GDT1	duplicated	Nonessential	Uncharacterized	Putative protein of unknown function; expression is reduced in a gcr1 null mutant; GFP-fusion protein localizes to the vacuole; expression pattern and physical interactions suggest a possible role in ribosome biogenesis
LWy238	yeast_chr02_3_22	297748	716070	DUP	YBR188C	NTC20	duplicated	Nonessential	Verified	Member of the NineTeen Complex (NTC) that contains Prp19p and stabilizes U6 snRNA in catalytic forms of the spliceosome containing U2, U5, and U6 snRNAs
LWy238	yeast_chr02_3_22	297748	716070	DUP	YBR189W	RPS9B, RPS13A, SUP46	duplicated	fast_growth	Verified	Protein component of the small (40S) ribosomal subunit; nearly identical to Rps9Ap and has similarity to E. coli S4 and rat S9 ribosomal proteins
LWy238	yeast_chr02_3_22	297748	716070	DUP	YBR190W		duplicated	Essential	Dubious	Dubious open reading frame unlikely to encode a protein, based on experimental and comparative sequence data; partially overlaps the verified ribosomal protein gene RPL21A/YBR191W
LWy238	yeast_chr02_3_22	297748	716070	DUP	YBR191W	RPL21A, URP1	duplicated	fast_growth	Verified	Protein component of the large (60S) ribosomal subunit, nearly identical to Rpl21Bp and has similarity to rat L21 ribosomal protein
LWy238	yeast_chr02_3_22	297748	716070	DUP	YBR191W-A		duplicated	Nonessential	Dubious	Dubious open reading frame unlikely to encode a protein, based on available experimental and comparative sequence data
LWy238	yeast_chr02_3_22	297748	716070	DUP	YBR192W	RIM2, PYT1	duplicated	Essential	Verified	Mitochondrial pyrimidine nucleotide transporter; imports pyrimidine nucleoside triphosphates and exports pyrimidine nucleoside monophosphates; member of the mitochondrial carrier family
LWy238	yeast_chr02_3_22	297748	716070	DUP	YBR193C	MED8	duplicated	Essential	Verified	Subunit of the RNA polymerase II mediator complex; associates with core polymerase subunits to form the RNA polymerase II holoenzyme; essential for transcriptional regulation
LWy238	yeast_chr02_3_22	297748	716070	DUP	YBR194W	AIM4, SOY1	duplicated	fast_growth	Verified	Protein proposed to be associated with the nuclear pore complex; null mutant is viable, displays elevated frequency of mitochondrial genome loss and is sensitive to freeze-thaw stress
LWy238	yeast_chr02_3_22	297748	716070	DUP	YBR195C	MSI1, CAC3	duplicated	Nonessential	Verified	Subunit of chromatin assembly factor I (CAF-1); chromatin assembly by CAF-1 is important for multiple processes including silencing at telomeres, mating type loci, and rDNA; maintenance of kinetochore structure; deactivation of the DNA damage checkpoint after DNA repair; and chromatin dynamics during transcription; Msi1p localizes to both nucleus and cytoplasm and has an independent role as a neg…
LWy238	yeast_chr02_3_22	297748	716070	DUP	YBR196C	PGI1, CDC30	duplicated	Essential	Verified	Glycolytic enzyme phosphoglucose isomerase, catalyzes the interconversion of glucose-6-phosphate and fructose-6-phosphate; required for cell cycle progression and completion of the gluconeogenic events of sporulation
LWy238	yeast_chr02_3_22	297748	716070	DUP	YBR196C-A		duplicated	Nonessential	Uncharacterized	Putative protein of unknown function; identified by fungal homology and RT-PCR
LWy238	yeast_chr02_3_22	297748	716070	DUP	YBR196C-B		duplicated	Nonessential	Uncharacterized	Putative protein of unknown function; identified by expression profiling and mass spectrometry
LWy238	yeast_chr02_3_22	297748	716070	DUP	YBR197C		duplicated	Nonessential	Uncharacterized	Putative protein of unknown function; green fluorescent protein (GFP)-fusion protein localizes to the cytoplasm and nucleus; YBR197C is not an essential gene
LWy238	yeast_chr02_3_22	297748	716070	DUP	YBR198C	TAF5, TAF90	duplicated	Essential	Verified	Subunit (90 kDa) of TFIID and SAGA complexes, involved in RNA polymerase II transcription initiation and in chromatin modification
LWy238	yeast_chr02_3_22	297748	716070	DUP	YBR199W	KTR4	duplicated	Nonessential	Verified	Putative mannosyltransferase involved in protein glycosylation; member of the KRE2/MNT1 mannosyltransferase family
LWy238	yeast_chr02_3_22	297748	716070	DUP	YBR200W	BEM1, SRO1	duplicated	fast_growth	Verified	Protein containing SH3-domains, involved in establishing cell polarity and morphogenesis; functions as a scaffold protein for complexes that include Cdc24p, Ste5p, Ste20p, and Rsr1p
LWy238	yeast_chr02_3_22	297748	716070	DUP	YBR200W-A		duplicated	Nonessential	Uncharacterized	Putative protein of unknown function; identified by fungal homology and RT-PCR
LWy238	yeast_chr02_3_22	297748	716070	DUP	YBR201W	DER1	duplicated	Nonessential	Verified	Endoplasmic reticulum membrane protein, required for ER-associated protein degradation of misfolded or unassembled proteins; N- and C- termini protrude into the cytoplasm, has similarity to Dfm1p
LWy238	yeast_chr02_3_22	297748	716070	DUP	YBR201C-A		duplicated	Nonessential	Uncharacterized	Putative protein of unknown function
LWy238	yeast_chr02_3_22	297748	716070	DUP	YBR202W	MCM7, CDC47	duplicated	Essential	Verified	Component of the heterohexameric MCM2-7 complex, which primes origins of DNA replication in G1 and becomes an active ATP-dependent helicase that promotes DNA melting and elongation in S-phase; forms an Mcm4p-6p-7p subcomplex
LWy238	yeast_chr02_3_22	297748	716070	DUP	YBR203W	COS111	duplicated	Nonessential	Verified	Protein required for resistance to the antifungal drug ciclopirox olamine; not related to the subtelomerically-encoded COS family; the authentic, non-tagged protein is detected in highly purified mitochondria in high-throughput studies
LWy238	yeast_chr02_3_22	297748	716070	DUP	YBR204C	LDH1	duplicated	Nonessential	Verified	Serine hydrolase; exhibits active esterase plus weak triacylglycerol lipase activities; proposed role in lipid homeostasis, regulating phospholipid and non-polar lipid levels and required for mobilization of LD-stored lipids; localizes to the lipid droplet (LD) surface; contains a classical serine containing catalytic triad (GxSxG motif)
LWy238	yeast_chr02_3_22	297748	716070	DUP	YBR205W	KTR3	duplicated	Nonessential	Verified	Putative alpha-1, 2-mannosyltransferase involved in O- and N-linked protein glycosylation; member of the KRE2/MNT1 mannosyltransferase family; Svp26p mediates uptake of Ktr3p into COPII vesicles
LWy238	yeast_chr02_3_22	297748	716070	DUP	YBR206W		duplicated	Nonessential	Dubious	Dubious open reading frame unlikely to encode a protein, based on available experimental and comparative sequence data; partially overlaps the verified gene KTR3
LWy238	yeast_chr02_3_22	297748	716070	DUP	YBR207W	FTH1	duplicated	Nonessential	Verified	Putative high affinity iron transporter involved in transport of intravacuolar stores of iron; forms complex with Fet5p; expression is regulated by iron; proposed to play indirect role in endocytosis
LWy238	yeast_chr02_3_22	297748	716070	DUP	YBR208C	DUR1, 2, DUR80	duplicated	Nonessential	Verified	Urea amidolyase, contains both urea carboxylase and allophanate hydrolase activities, degrades urea to CO2 and NH3; expression sensitive to nitrogen catabolite repression and induced by allophanate, an intermediate in allantoin degradation
LWy238	yeast_chr02_3_22	297748	716070	DUP	YBR209W		duplicated	Nonessential	Dubious	Dubious open reading frame unlikely to encode a protein, based on available experimental and comparative sequence data; YBR209W is not an essential gene
LWy238	yeast_chr02_3_22	297748	716070	DUP	YBR210W	ERV15	duplicated	Nonessential	Verified	Protein involved in export of proteins from the endoplasmic reticulum, has similarity to Erv14p
LWy238	yeast_chr02_3_22	297748	716070	DUP	YBR211C	AME1, ARP100	duplicated	Essential	Verified	Essential kinetochore protein associated with microtubules and spindle pole bodies; component of the kinetochore sub-complex COMA (Ctf19p, Okp1p, Mcm21p, Ame1p); involved in spindle checkpoint maintenance
LWy238	yeast_chr02_3_22	297748	716070	DUP	YBR212W	NGR1, RBP1	duplicated	Nonessential	Verified	RNA binding protein that negatively regulates growth rate; interacts with the 3' UTR of the mitochondrial porin (POR1) mRNA and enhances its degradation; overexpression impairs mitochondrial function; interacts with Dhh1p to mediate POR1 mRNA decay; expressed in stationary phase
LWy238	yeast_chr02_3_22	297748	716070	DUP	YBR213W	MET8	duplicated	Nonessential	Verified	Bifunctional dehydrogenase and ferrochelatase, involved in the biosynthesis of siroheme, a prosthetic group used by sulfite reductase; required for sulfate assimilation and methionine biosynthesis
LWy238	yeast_chr02_3_22	297748	716070	DUP	YBR214W	SDS24	duplicated	Nonessential	Verified	One of two S. cerevisiae homologs (Sds23p and Sds24p) of the S. pombe Sds23 protein, which is implicated in APC/cyclosome regulation; involved in cell separation during budding; may play an indirect role in fluid-phase endocytosis
LWy238	yeast_chr02_3_22	297748	716070	DUP	YBR215W	HPC2	duplicated	Nonessential	Verified	Subunit of the HIR complex, a nucleosome assembly complex involved in regulation of histone gene transcription; mutants display synthetic defects with subunits of FACT, a complex that allows passage of RNA Pol II through nucleosomes
LWy238	yeast_chr02_3_22	297748	716070	DUP	YBR216C	YBP1	duplicated	Nonessential	Verified	Protein required for oxidation of specific cysteine residues of the transcription factor Yap1p, resulting in the nuclear localization of Yap1p in response to stress
LWy238	yeast_chr02_3_22	297748	716070	DUP	YBR217W	ATG12, APG12	duplicated	Nonessential	Verified	Conserved ubiquitin-like modifier involved in autophagy and the Cvt pathway; conjugated to Atg5p to form a complex involved in Atg8p lipidation; Atg12p-Atg5p also forms a complex with Atg16p that is required for autophagosome formation
LWy238	yeast_chr02_3_22	297748	716070	DUP	YBR218C	PYC2	duplicated	Nonessential	Verified	Pyruvate carboxylase isoform, cytoplasmic enzyme that converts pyruvate to oxaloacetate; highly similar to isoform Pyc1p but differentially regulated; mutations in the human homolog are associated with lactic acidosis
LWy238	yeast_chr02_3_22	297748	716070	DUP	YBR219C		duplicated	Nonessential	Uncharacterized	Putative protein of unknown function; YBR219C is not an essential gene
LWy238	yeast_chr02_3_22	297748	716070	DUP	YBR220C		duplicated	Nonessential	Uncharacterized	Putative protein of unknown function; YBR220C is not an essential gene
LWy238	yeast_chr02_3_22	297748	716070	DUP	YBR221C	PDB1	duplicated	Nonessential	Verified	E1 beta subunit of the pyruvate dehydrogenase (PDH) complex, which is an evolutionarily-conserved multi-protein complex found in mitochondria
LWy238	yeast_chr02_3_22	297748	716070	DUP	YBR221W-A		duplicated	Nonessential	Uncharacterized	Putative protein of unknown function; identified by expression profiling and mass spectrometry
LWy238	yeast_chr02_3_22	297748	716070	DUP	YBR222C	PCS60, FAT2	duplicated	Nonessential	Verified	Peroxisomal protein that binds AMP and mRNA, localizes to both the peroxisomal peripheral membrane and matrix, expression is highly inducible by oleic acid, similar to E. coli long chain acyl-CoA synthetase
LWy238	yeast_chr02_3_22	297748	716070	DUP	YBR223C	TDP1	duplicated	Nonessential	Verified	Tyrosyl-DNA Phosphodiesterase I, hydrolyzes 3' and 5'-phosphotyrosyl bonds, involved in the repair of DNA lesions created by topoisomerase I and topoisomerase II; mutations in human homolog result in the neurodegenerative disease SCANI
LWy238	yeast_chr02_3_22	297748	716070	DUP	YBR223W-A		duplicated	Nonessential	Dubious	Dubious ORF unlikely to encode a protein, based on available experimental and comparative sequence data; completely overlaps YBR223C; identified by gene-trapping, microarray-based expression analysis, and genome-wide homology searching
LWy238	yeast_chr02_3_22	297748	716070	DUP	YBR224W		duplicated	Nonessential	Dubious	Dubious open reading frame unlikely to encode a protein, based on available experimental and comparative sequence data; partially overlaps the verified gene TDP1
LWy238	yeast_chr02_3_22	297748	716070	DUP	YBR225W		duplicated	Nonessential	Uncharacterized	Putative protein of unknown function; non-essential gene identified in a screen for mutants affected in mannosylphophorylation of cell wall components
LWy238	yeast_chr02_3_22	297748	716070	DUP	YBR226C		duplicated	Nonessential	Dubious	Dubious open reading frame unlikely to encode a protein, based on available experimental and comparative sequence data; partially overlaps the uncharacterized ORF YBR225W
LWy238	yeast_chr02_3_22	297748	716070	DUP	YBR227C	MCX1	duplicated	Nonessential	Verified	Mitochondrial matrix protein; putative ATP-binding chaperone with non-proteolytic function; similar to bacterial ClpX proteins
LWy238	yeast_chr02_3_22	297748	716070	DUP	YBR228W	SLX1	duplicated	Nonessential	Verified	Subunit of a complex, with Slx4p, that hydrolyzes 5' branches from duplex DNA in response to stalled or converging replication forks; function overlaps with that of Sgs1p-Top3p
LWy238	yeast_chr02_3_22	297748	716070	DUP	YBR229C	ROT2, GLS2	duplicated	Nonessential	Verified	Glucosidase II catalytic subunit required for normal cell wall synthesis; mutations in rot2 suppress tor2 mutations, and are synthetically lethal with rot1 mutations
LWy238	yeast_chr02_3_22	297748	716070	DUP	YBR230C	OM14	duplicated	Nonessential	Verified	Integral mitochondrial outer membrane protein; abundance is decreased in cells grown in glucose relative to other carbon sources; appears to contain 3 alpha-helical transmembrane segments; ORF encodes a 97-basepair intron
LWy238	yeast_chr02_3_22	297748	716070	DUP	YBR230W-A		duplicated	Nonessential	Uncharacterized	Putative protein of unknown function
LWy238	yeast_chr02_3_22	297748	716070	DUP	YBR231C	SWC5, AOR1	duplicated	Nonessential	Verified	Protein of unknown function, component of the SWR1 complex, which exchanges histone variant H2AZ (Htz1p) for chromatin-bound histone H2A
LWy238	yeast_chr02_3_22	297748	716070	DUP	YBR232C		duplicated	Nonessential	Dubious	Dubious open reading frame unlikely to encode a protein, based on available experimental and comparative sequence data
LWy238	yeast_chr02_3_22	297748	716070	DUP	YBR233W	PBP2, HEK1	duplicated	Nonessential	Verified	RNA binding protein with similarity to mammalian heterogeneous nuclear RNP K protein, involved in the regulation of telomere position effect and telomere length
LWy238	yeast_chr02_3_22	297748	716070	DUP	YBR233W-A	DAD3	duplicated	Nonessential	Verified	Essential subunit of the Dam1 complex (aka DASH complex), couples kinetochores to the force produced by MT depolymerization thereby aiding in chromosome segregation; is transferred to the kinetochore prior to mitosis
LWy238	yeast_chr02_3_22	297748	716070	DUP	YBR234C	ARC40	duplicated	Essential	Verified	Subunit of the ARP2/3 complex, which is required for the motility and integrity of cortical actin patches
LWy238	yeast_chr02_3_22	297748	716070	DUP	YBR235W		duplicated	Nonessential	Uncharacterized	Putative ion transporter, similar to mammalian electroneutral Na(+)-(K+)-C1- cotransporter family; YBR235W is not an essential gene
LWy238	yeast_chr02_3_22	297748	716070	DUP	YBR236C	ABD1	duplicated	Essential	Verified	Methyltransferase, catalyzes the transfer of a methyl group from S-adenosylmethionine to the GpppN terminus of capped mRNA
LWy238	yeast_chr02_3_22	297748	716070	DUP	YBR237W	PRP5, RNA5	duplicated	Essential	Verified	RNA helicase in the DEAD-box family, necessary for prespliceosome formation, bridges U1 and U2 snRNPs and enables stable U2 snRNP association with intron RNA
LWy238	yeast_chr02_3_22	297748	716070	DUP	YBR238C		duplicated	Nonessential	Verified	Mitochondrial membrane protein with similarity to Rmd9p; not required for respiratory growth but causes a synthetic respiratory defect in combination with rmd9 mutations; transcriptionally up-regulated by TOR; deletion increases life span
LWy238	yeast_chr02_3_22	297748	716070	DUP	YBR239C	ERT1	duplicated	Nonessential	Uncharacterized	Transcriptional regulator of nonfermentable carbon utilization; GFP-fusion protein localizes to cytoplasm, nucleus; null mutation affects periodicity of transcriptional and metabolic oscillation; plays role in restricting Ty1 transposition
LWy238	yeast_chr02_3_22	297748	716070	DUP	YBR240C	THI2, PHO6, phoF	duplicated	Nonessential	Verified	Transcriptional activator of thiamine biosynthetic genes; interacts with regulatory factor Thi3p to control expression of thiamine biosynthetic genes with respect to thiamine availability; acts together with Pdc2p to respond to thiaminediphosphate demand, possibly as related to carbon source availability; zinc finger protein of the Zn(II)2Cys6 type
LWy238	yeast_chr02_3_22	297748	716070	DUP	YBR241C		duplicated	Nonessential	Uncharacterized	Putative transporter, member of the sugar porter family; green fluorescent protein (GFP)-fusion protein localizes to the vacuolar membrane; YBR241C is not an essential gene
LWy238	yeast_chr02_3_22	297748	716070	DUP	YBR242W		duplicated	Nonessential	Uncharacterized	Putative protein of unknown function; green fluorescent protein (GFP)-fusion protein localizes to the cytoplasm and nucleus; YBR242W is not an essential gene
LWy238	yeast_chr02_3_22	297748	716070	DUP	YBR243C	ALG7, TUR1	duplicated	Essential	Verified	UDP-N-acetyl-glucosamine-1-P transferase, transfers Glc-Nac-P from UDP-GlcNac to Dol-P in the ER in the first step of the dolichol pathway of protein asparagine-linked glycosylation; inhibited by tunicamycin
LWy238	yeast_chr02_3_22	297748	716070	DUP	YBR244W	GPX2, AMI1	duplicated	Nonessential	Verified	Phospholipid hydroperoxide glutathione peroxidase induced by glucose starvation that protects cells from phospholipid hydroperoxides and nonphospholipid peroxides during oxidative stress
LWy238	yeast_chr02_3_22	297748	716070	DUP	YBR245C	ISW1, SGN2	duplicated	Nonessential	Verified	Member of the imitation-switch (ISWI) class of ATP-dependent chromatin remodeling complexes; ATPase that forms a complex with Ioc2p and Ioc4p to regulate transcription elongation, and a complex with Ioc3p to repress transcription initiation
LWy238	yeast_chr02_3_22	297748	716070	DUP	YBR246W	RRT2, ERE1	duplicated	Nonessential	Verified	WD40 domain-containing protein involved in endosomal recycling; forms a complex with Rtt10p that functions in the retromer-mediated pathway for recycling internalized cell-surface proteins; non-essential gene identified in a screen for mutants with increased levels of rDNA transcription; null mutants display a weak carboxypeptidase Y missorting/secretion phenotype; human ortholog is WDR85
LWy238	yeast_chr02_3_22	297748	716070	DUP	YBR247C	ENP1, MEG1	duplicated	Essential	Verified	Protein associated with U3 and U14 snoRNAs, required for pre-rRNA processing and 40S ribosomal subunit synthesis; localized in the nucleus and concentrated in the nucleolus
LWy238	yeast_chr02_3_22	297748	716070	DUP	YBR248C	HIS7	duplicated	Nonessential	Verified	Imidazole glycerol phosphate synthase (glutamine amidotransferase:cyclase), catalyzes the fifth and sixth steps of histidine biosynthesis and also produces 5-aminoimidazole-4-carboxamide ribotide (AICAR), a purine precursor
LWy238	yeast_chr02_3_22	686278	690074	DEL	YBR249C	ARO4	deleted	Nonessential	Verified	3-deoxy-D-arabino-heptulosonate-7-phosphate (DAHP) synthase, catalyzes the first step in aromatic amino acid biosynthesis and is feedback-inhibited by tyrosine or high concentrations of phenylalanine or tryptophan
LWy238	yeast_chr02_3_22	686278	690074	DEL	YBR250W	SPO23	deleted	Nonessential	Verified	Protein of unknown function; associates with meiosis-specific protein Spo1p
LWy238	yeast_chr02_3_22	297748	716070	DUP	YBR251W	MRPS5	duplicated	fast_growth	Verified	Mitochondrial ribosomal protein of the small subunit
LWy238	yeast_chr02_3_22	297748	716070	DUP	YBR252W	DUT1	duplicated	Essential	Verified	deoxyuridine triphosphate diphosphatase (dUTPase); catalyzes hydrolysis of dUTP to dUMP and PPi, thereby preventing incorporation of uracil into DNA during replication; critical for the maintenance of genetic stability; also has diphosphatase activity on deoxyinosine triphosphate
LWy238	yeast_chr02_3_22	297748	716070	DUP	YBR253W	SRB6, MED22	duplicated	Essential	Verified	Subunit of the RNA polymerase II mediator complex; associates with core polymerase subunits to form the RNA polymerase II holoenzyme; essential for transcriptional regulation
LWy238	yeast_chr02_3_22	297748	716070	DUP	YBR254C	TRS20	duplicated	Essential	Verified	One of 10 subunits of the transport protein particle (TRAPP) complex of the cis-Golgi which mediates vesicle docking and fusion; mutations in the human homolog cause the spondyloepiphyseal dysplasia tarda (SEDL) disorder
LWy238	yeast_chr02_3_22	297748	716070	DUP	YBR255W	MTC4	duplicated	Nonessential	Verified	Protein of unknown function, required for normal growth rate at 15 degrees C; green fluorescent protein (GFP)-fusion protein localizes to the cytoplasm in a punctate pattern; mtc4 is synthetically sick with cdc13-1
LWy238	yeast_chr02_3_22	297748	716070	DUP	YBR255C-A		duplicated	Nonessential	Uncharacterized	Putative protein of unknown function; may interact with respiratory chain complexes III (ubiquinol-cytochrome c reductase) or IV (cytochrome c oxidase); identified by sequence comparison with hemiascomycetous yeast species
LWy238	yeast_chr02_3_22	297748	716070	DUP	YBR256C	RIB5	duplicated	Essential	Verified	Riboflavin synthase; catalyzes the last step of the riboflavin biosynthesis pathway
LWy238	yeast_chr02_3_22	297748	716070	DUP	YBR257W	POP4	duplicated	Essential	Verified	Subunit of both RNase MRP and nuclear RNase P; RNase MRP cleaves pre-rRNA, while nuclear RNase P cleaves tRNA precursors to generate mature 5' ends and facilitates turnover of nuclear RNAs; binds to the RPR1 RNA subunit in RNase P
LWy238	yeast_chr02_3_22	297748	716070	DUP	YBR258C	SHG1, CPS15	duplicated	Nonessential	Verified	Subunit of the COMPASS (Set1C) complex, which methylates histone H3 on lysine 4 and is required in transcriptional silencing near telomeres
LWy238	yeast_chr02_3_22	297748	716070	DUP	YBR259W		duplicated	Nonessential	Uncharacterized	Putative protein of unknown function; YBR259W is not an essential gene
LWy238	yeast_chr02_3_22	297748	716070	DUP	YBR260C	RGD1	duplicated	Nonessential	Verified	GTPase-activating protein (RhoGAP) for Rho3p and Rho4p, possibly involved in control of actin cytoskeleton organization
LWy238	yeast_chr02_3_22	297748	716070	DUP	YBR261C	TAE1, NTM1	duplicated	Nonessential	Verified	AdoMet-dependent proline methyltransferase; catalyzes the dimethylation of ribosomal proteins Rpl12 and Rps25 at N-terminal proline residues; has a role in protein synthesis; fusion protein localizes to the cytoplasm
LWy238	yeast_chr02_3_22	297748	716070	DUP	YBR262C	AIM5, FMP51, MCS12	duplicated	Nonessential	Verified	Mitochondrial inner membrane protein; subunit of the mitochondrial inner membrane organizing system (MitOS, MICOS, or MINOS), a scaffold-like structure on the intermembrane space side of the inner membrane which has a role in the maintenance of crista junctions and inner membrane architecture
LWy238	yeast_chr02_3_22	297748	716070	DUP	YBR263W	SHM1, SHMT1, TMP3	duplicated	Nonessential	Verified	Mitochondrial serine hydroxymethyltransferase, converts serine to glycine plus 5, 10 methylenetetrahydrofolate; involved in generating precursors for purine, pyrimidine, amino acid, and lipid biosynthesis; reverse reaction generates serine
LWy238	yeast_chr02_3_22	297748	716070	DUP	YBR264C	YPT10	duplicated	Nonessential	Verified	Rab family GTP-binding protein that contains the PEST signal sequence specific for proteolytic enzymes; may be involved in vesicular transport; overexpression leads to accumulation of Golgi-like cisternae with budding vesicles
LWy238	yeast_chr02_3_22	297748	716070	DUP	YBR265W	TSC10	duplicated	Essential	Verified	3-ketosphinganine reductase, catalyzes the second step in phytosphingosine synthesis, essential for growth in the absence of exogenous dihydrosphingosine or phytosphingosine, member of short chain dehydrogenase/reductase protein family
LWy238	yeast_chr02_3_22	297748	716070	DUP	YBR267W	REI1	duplicated	fast_growth	Verified	Cytoplasmic pre-60S factor; required for the correct recycling of shuttling factors Alb1, Arx1 and Tif6 at the end of the ribosomal large subunit biogenesis; involved in bud growth in the mitotic signaling network
LWy238	yeast_chr02_3_22	297748	716070	DUP	YBR266C	SLM6	duplicated	fast_growth	Dubious	Protein with a potential role in actin cytoskeleton organization; gene exhibits synthetic genetic interaction with MSS4 encoding phosphatidylinositol 4-phosphate kinase
LWy238	yeast_chr02_3_22	297748	716070	DUP	YBR268W	MRPL37	duplicated	fast_growth	Verified	Mitochondrial ribosomal protein of the large subunit
LWy238	yeast_chr02_3_22	297748	716070	DUP	YBR269C	FMP21	duplicated	Nonessential	Uncharacterized	Putative protein of unknown function; the authentic, non-tagged protein is detected in highly purified mitochondria in high-throughput studies
LWy238	yeast_chr02_3_22	297748	716070	DUP	YBR270C	BIT2	duplicated	Nonessential	Uncharacterized	Subunit of TORC2, a membrane-associated complex that regulates actin cytoskeletal dynamics during polarized growth and cell wall integrity; interacts with Slm1p and Slm2p, homologous PH domain-containing TORC2 substrates; similar to Bit61p
LWy238	yeast_chr02_3_22	297748	716070	DUP	YBR271W		duplicated	Nonessential	Uncharacterized	S-adenosylmethionine-dependent methyltransferase; belongs to the seven beta-strand family; green fluorescent protein (GFP)-fusion protein localizes to the cytoplasm; predicted to be involved in ribosome biogenesis
LWy238	yeast_chr02_3_22	690041	732480	DUP	YBR272C	HSM3	duplicated	Nonessential	Verified	Proteasome-interacting protein involved in the assembly of the base subcomplex of the 19S proteasomal regulatory particle (RP); involved in DNA mismatch repair during slow growth; weak similarity to Msh1p; related to human 19S subunit S5b
LWy238	yeast_chr02_3_22	690041	732480	DUP	YBR273C	UBX7, CUI3	duplicated	Nonessential	Verified	UBX (ubiquitin regulatory X) domain-containing protein that interacts with Cdc48p
LWy238	yeast_chr02_3_22	690041	732480	DUP	YBR274W	CHK1	duplicated	Nonessential	Verified	Serine/threonine kinase and DNA damage checkpoint effector, mediates cell cycle arrest via phosphorylation of Pds1p; phosphorylated by checkpoint signal transducer Mec1p; homolog of S. pombe and mammalian Chk1 checkpoint kinase
LWy238	yeast_chr02_3_22	690041	732480	DUP	YBR275C	RIF1		Nonessential	Verified	Protein that binds to the Rap1p C-terminus and acts synergistically with Rif2p to help control telomere length and establish telomeric silencing; deletion results in telomere elongation
LWy238	yeast_chr02_3_22	690041	732480	DUP	YBR276C	PPS1		Nonessential	Verified	Protein phosphatase with specificity for serine, threonine, and tyrosine residues; has a role in the DNA synthesis phase of the cell cycle
LWy238	yeast_chr02_3_22	690041	732480	DUP	YBR277C			Nonessential	Dubious	Dubious open reading frame unlikely to encode a protein, based on available experimental and comparative sequence data; partially overlaps the verified gene YBR278W
LWy238	yeast_chr02_3_22	690041	732480	DUP	YBR278W	DPB3		fast_growth	Verified	Third-largest subunit of DNA polymerase II (DNA polymerase epsilon), required to maintain fidelity of chromosomal replication and also for inheritance of telomeric silencing; mRNA abundance peaks at the G1/S boundary of the cell cycle
LWy238	yeast_chr02_3_22	690041	732480	DUP	YBR279W	PAF1	CDS-CDS	fast_growth	Verified	Component of the Paf1p complex involved in transcription elongation; binds to and modulates the activity of RNA polymerases I and II; required for expression of a subset of genes, including cell cycle-regulated genes; involved in SER3 repression by helping to maintain SRG1 transcription-dependent nucleosome occupancy; homolog of human PD2/hPAF1
LWy238	yeast_chr02_3_22	300615	307392	DUP	YBR046C	ZTA1	CDS-CDS	Nonessential	Verified	NADPH-dependent quinone reductase, GFP-tagged protein localizes to the cytoplasm and nucleus; has similarity to E. coli quinone oxidoreductase and to human zeta-crystallin
LWy238	yeast_chr02_3_22	307359	317917	DUP	YBR050C	REG2	CDS-NC	Nonessential	Verified	Regulatory subunit of the Glc7p type-1 protein phosphatase; involved with Reg1p, Glc7p, and Snf1p in regulation of glucose-repressible genes, also involved in glucose-induced proteolysis of maltose permease
LWy238	yeast_chr02_3_22	403656	439168	INV	YBR095C	RXT2, RAF60	CDS-NON_Native_UTR	Nonessential	Verified	Subunit of the histone deacetylase Rpd3L complex; possibly involved in cell fusion and invasive growth
LWy238	yeast_chr02_3_22	403656	439168	INV	YBR096W		inverted	Nonessential	Uncharacterized	Putative protein of unknown function; green fluorescent protein (GFP)-fusion protein localizes to the ER
LWy238	yeast_chr02_3_22	403656	439168	INV	YBR097W	VPS15, GRD8, VAC4, VPL19, VPS40	inverted	Nonessential	Verified	Myristoylated serine/threonine protein kinase involved in vacuolar protein sorting; functions as a membrane-associated complex with Vps34p; active form recruits Vps34p to the Golgi membrane; interacts with the GDP-bound form of Gpa1p
LWy238	yeast_chr02_3_22	403656	439168	INV	YBR098W	MMS4, SLX2, YBR100W	inverted	Nonessential	Verified	Subunit of the structure-specific Mms4p-Mus81p endonuclease that cleaves branched DNA; involved in recombination, DNA repair, and joint molecule formation/resolution during meiotic recombination
LWy238	yeast_chr02_3_22	403656	439168	INV	YBR099C		inverted	Nonessential	Dubious	Dubious open reading frame unlikely to encode a protein, based on available experimental and comparative sequence data; completely overlaps the verified gene MMS4
LWy238	yeast_chr02_3_22	403656	439168	INV	YBR101C	FES1	inverted	Nonessential	Verified	Hsp70 (Ssa1p) nucleotide exchange factor, cytosolic homolog of Sil1p, which is the nucleotide exchange factor for BiP (Kar2p) in the endoplasmic reticulum
LWy238	yeast_chr02_3_22	403656	439168	INV	YBR102C	EXO84, USA3	inverted	Essential	Verified	Essential protein with dual roles in spliceosome assembly and exocytosis; the exocyst complex (Sec3p, Sec5p, Sec6p, Sec8p, Sec10p, Sec15p, Exo70p, and Exo84p) mediates polarized targeting of secretory vesicles to active sites of exocytosis
LWy238	yeast_chr02_3_22	403656	439168	INV	YBR103W	SIF2, EMB1	inverted	Nonessential	Verified	WD40 repeat-containing subunit of the Set3C histone deacetylase complex, which represses early/middle sporulation genes; antagonizes telomeric silencing; binds specifically to the Sir4p N-terminus
LWy238	yeast_chr02_3_22	403656	439168	INV	YBR103C-A		inverted	Nonessential	Dubious	Dubious open reading frame unlikely to encode a protein, based on experimental and comparative sequence data; identified by homology to related yeast
LWy238	yeast_chr02_3_22	403656	439168	INV	YBR104W	YMC2	inverted	Nonessential	Verified	Mitochondrial protein, putative inner membrane transporter with a role in oleate metabolism and glutamate biosynthesis; member of the mitochondrial carrier (MCF) family; has similarity with Ymc1p
LWy238	yeast_chr02_3_22	403656	439168	INV	YBR105C	VID24, GID4	inverted	Nonessential	Verified	Peripheral membrane protein located at Vid (vacuole import and degradation) vesicles; regulates fructose-1, 6-bisphosphatase (FBPase) targeting to the vacuole; promotes proteasome-dependent catabolite degradation of FBPase
LWy238	yeast_chr02_3_22	403656	439168	INV	YBR106W	PHO88	inverted	fast_growth	Verified	Probable membrane protein, involved in phosphate transport; pho88 pho86 double null mutant exhibits enhanced synthesis of repressible acid phosphatase at high inorganic phosphate concentrations
LWy238	yeast_chr02_3_22	403656	439168	INV	YBR107C	IML3, MCM19	inverted	Nonessential	Verified	Protein with a role in kinetochore function, localizes to the outer kinetochore in a Ctf19p-dependent manner, interacts with Chl4p and Ctf19p
LWy238	yeast_chr02_3_22	403656	439168	INV	YBR108W	AIM3	inverted	Nonessential	Verified	Protein interacting with Rvs167p; null mutant is viable and displays elevated frequency of mitochondrial genome loss
LWy238	yeast_chr02_3_22	403656	439168	INV	YBR109C	CMD1, CaM	inverted	Essential	Verified	Calmodulin; Ca++ binding protein that regulates Ca++ independent processes (mitosis, bud growth, actin organization, endocytosis, etc.) and Ca++ dependent processes (stress-activated pathways), targets include Nuf1p, Myo2p and calcineurin
LWy238	yeast_chr02_3_22	403656	439168	INV	YBR109W-A		inverted	Nonessential	Dubious	Putative protein of unknown function; questionable ORF from MIPS
LWy238	yeast_chr02_3_22	403656	439168	INV	YBR110W	ALG1	inverted	Essential	Verified	Mannosyltransferase, involved in asparagine-linked glycosylation in the endoplasmic reticulum (ER); essential for viability, mutation is functionally complemented by human ortholog
LWy238	yeast_chr02_3_22	403656	439168	INV	YBR111C	YSA1, RMA2	inverted	fast_growth	Verified	Nudix hydrolase family member with ADP-ribose pyrophosphatase activity; shown to metabolize O-acetyl-ADP-ribose to AMP and acetylated ribose 5'-phosphate
LWy238	yeast_chr02_3_22	403656	439168	INV	YBR111W-A	SUS1	inverted	Nonessential	Verified	Component of both the SAGA histone acetylase and TREX-2 complexes; interacts with RNA polymerase II; involved in mRNA export coupled transcription activation and elongation; involved in post-transcriptional tethering of active genes to the nuclear periphery and to non-nascent mRNP
LWy238	yeast_chr02_3_22	403656	439168	INV	YBR112C	CYC8, CRT8, SSN6, [OCT1 ], [OCT]	inverted	fast_growth	Verified	General transcriptional co-repressor, acts together with Tup1p; also acts as part of a transcriptional co-activator complex that recruits the SWI/SNF and SAGA complexes to promoters; can form the prion [OCT+]
LWy238	yeast_chr02_3_22	403656	439168	INV	YBR113W		inverted	Nonessential	Dubious	Dubious open reading frame unlikely to encode a protein, based on available experimental and comparative sequence data; partially overlaps the verified gene CYC8
LWy238	yeast_chr02_3_22	403656	439168	INV	YBR114W	RAD16, PSO5	CDS-NON_Native_UTR	Nonessential	Verified	Protein that recognizes and binds damaged DNA in an ATP-dependent manner (with Rad7p) during nucleotide excision repair; subunit of Nucleotide Excision Repair Factor 4 (NEF4) and the Elongin-Cullin-Socs (ECS) ligase complex
LWy238	yeast_chr02_3_22	581558	624877	INV	YBR194W	AIM4, SOY1	CDS-NON_Native_UTR	fast_growth	Verified	Protein proposed to be associated with the nuclear pore complex; null mutant is viable, displays elevated frequency of mitochondrial genome loss and is sensitive to freeze-thaw stress
LWy238	yeast_chr02_3_22	581558	624877	INV	YBR195C	MSI1, CAC3	inverted	Nonessential	Verified	Subunit of chromatin assembly factor I (CAF-1); chromatin assembly by CAF-1 is important for multiple processes including silencing at telomeres, mating type loci, and rDNA; maintenance of kinetochore structure; deactivation of the DNA damage checkpoint after DNA repair; and chromatin dynamics during transcription; Msi1p localizes to both nucleus and cytoplasm and has an independent role as a neg…
LWy238	yeast_chr02_3_22	581558	624877	INV	YBR196C	PGI1, CDC30	inverted	Essential	Verified	Glycolytic enzyme phosphoglucose isomerase, catalyzes the interconversion of glucose-6-phosphate and fructose-6-phosphate; required for cell cycle progression and completion of the gluconeogenic events of sporulation
LWy238	yeast_chr02_3_22	581558	624877	INV	YBR196C-A		inverted	Nonessential	Uncharacterized	Putative protein of unknown function; identified by fungal homology and RT-PCR
LWy238	yeast_chr02_3_22	581558	624877	INV	YBR196C-B		inverted	Nonessential	Uncharacterized	Putative protein of unknown function; identified by expression profiling and mass spectrometry
LWy238	yeast_chr02_3_22	581558	624877	INV	YBR197C		inverted	Nonessential	Uncharacterized	Putative protein of unknown function; green fluorescent protein (GFP)-fusion protein localizes to the cytoplasm and nucleus; YBR197C is not an essential gene
LWy238	yeast_chr02_3_22	581558	624877	INV	YBR198C	TAF5, TAF90	inverted	Essential	Verified	Subunit (90 kDa) of TFIID and SAGA complexes, involved in RNA polymerase II transcription initiation and in chromatin modification
LWy238	yeast_chr02_3_22	581558	624877	INV	YBR199W	KTR4	inverted	Nonessential	Verified	Putative mannosyltransferase involved in protein glycosylation; member of the KRE2/MNT1 mannosyltransferase family
LWy238	yeast_chr02_3_22	581558	624877	INV	YBR200W	BEM1, SRO1	inverted	fast_growth	Verified	Protein containing SH3-domains, involved in establishing cell polarity and morphogenesis; functions as a scaffold protein for complexes that include Cdc24p, Ste5p, Ste20p, and Rsr1p
LWy238	yeast_chr02_3_22	581558	624877	INV	YBR200W-A		inverted	Nonessential	Uncharacterized	Putative protein of unknown function; identified by fungal homology and RT-PCR
LWy238	yeast_chr02_3_22	581558	624877	INV	YBR201W	DER1	inverted	Nonessential	Verified	Endoplasmic reticulum membrane protein, required for ER-associated protein degradation of misfolded or unassembled proteins; N- and C- termini protrude into the cytoplasm, has similarity to Dfm1p
LWy238	yeast_chr02_3_22	581558	624877	INV	YBR201C-A		inverted	Nonessential	Uncharacterized	Putative protein of unknown function
LWy238	yeast_chr02_3_22	581558	624877	INV	YBR202W	MCM7, CDC47	inverted	Essential	Verified	Component of the heterohexameric MCM2-7 complex, which primes origins of DNA replication in G1 and becomes an active ATP-dependent helicase that promotes DNA melting and elongation in S-phase; forms an Mcm4p-6p-7p subcomplex
LWy238	yeast_chr02_3_22	581558	624877	INV	YBR203W	COS111	inverted	Nonessential	Verified	Protein required for resistance to the antifungal drug ciclopirox olamine; not related to the subtelomerically-encoded COS family; the authentic, non-tagged protein is detected in highly purified mitochondria in high-throughput studies
LWy238	yeast_chr02_3_22	581558	624877	INV	YBR204C	LDH1	inverted	Nonessential	Verified	Serine hydrolase; exhibits active esterase plus weak triacylglycerol lipase activities; proposed role in lipid homeostasis, regulating phospholipid and non-polar lipid levels and required for mobilization of LD-stored lipids; localizes to the lipid droplet (LD) surface; contains a classical serine containing catalytic triad (GxSxG motif)
LWy238	yeast_chr02_3_22	581558	624877	INV	YBR205W	KTR3	inverted	Nonessential	Verified	Putative alpha-1, 2-mannosyltransferase involved in O- and N-linked protein glycosylation; member of the KRE2/MNT1 mannosyltransferase family; Svp26p mediates uptake of Ktr3p into COPII vesicles
LWy238	yeast_chr02_3_22	581558	624877	INV	YBR206W		inverted	Nonessential	Dubious	Dubious open reading frame unlikely to encode a protein, based on available experimental and comparative sequence data; partially overlaps the verified gene KTR3
LWy238	yeast_chr02_3_22	581558	624877	INV	YBR207W	FTH1	inverted	Nonessential	Verified	Putative high affinity iron transporter involved in transport of intravacuolar stores of iron; forms complex with Fet5p; expression is regulated by iron; proposed to play indirect role in endocytosis
LWy238	yeast_chr02_3_22	581558	624877	INV	YBR208C	DUR1, 2, DUR80	inverted	Nonessential	Verified	Urea amidolyase, contains both urea carboxylase and allophanate hydrolase activities, degrades urea to CO2 and NH3; expression sensitive to nitrogen catabolite repression and induced by allophanate, an intermediate in allantoin degradation
LWy238	yeast_chr02_3_22	581558	624877	INV	YBR209W		inverted	Nonessential	Dubious	Dubious open reading frame unlikely to encode a protein, based on available experimental and comparative sequence data; YBR209W is not an essential gene
LWy238	yeast_chr02_3_22	581558	624877	INV	YBR210W	ERV15	inverted	Nonessential	Verified	Protein involved in export of proteins from the endoplasmic reticulum, has similarity to Erv14p
LWy238	yeast_chr02_3_22	581558	624877	INV	YBR211C	AME1, ARP100	inverted	Essential	Verified	Essential kinetochore protein associated with microtubules and spindle pole bodies; component of the kinetochore sub-complex COMA (Ctf19p, Okp1p, Mcm21p, Ame1p); involved in spindle checkpoint maintenance
LWy238	yeast_chr02_3_22	581558	624877	INV	YBR212W	NGR1, RBP1	inverted	Nonessential	Verified	RNA binding protein that negatively regulates growth rate; interacts with the 3' UTR of the mitochondrial porin (POR1) mRNA and enhances its degradation; overexpression impairs mitochondrial function; interacts with Dhh1p to mediate POR1 mRNA decay; expressed in stationary phase
LWy238	yeast_chr02_3_22	581558	624877	INV	YBR213W	MET8	inverted	Nonessential	Verified	Bifunctional dehydrogenase and ferrochelatase, involved in the biosynthesis of siroheme, a prosthetic group used by sulfite reductase; required for sulfate assimilation and methionine biosynthesis
LWy238	yeast_chr02_3_22	581558	624877	INV	YBR214W	SDS24	inverted	Nonessential	Verified	One of two S. cerevisiae homologs (Sds23p and Sds24p) of the S. pombe Sds23 protein, which is implicated in APC/cyclosome regulation; involved in cell separation during budding; may play an indirect role in fluid-phase endocytosis
LWy238	yeast_chr02_3_22	581558	624877	INV	YBR215W	HPC2	inverted	Nonessential	Verified	Subunit of the HIR complex, a nucleosome assembly complex involved in regulation of histone gene transcription; mutants display synthetic defects with subunits of FACT, a complex that allows passage of RNA Pol II through nucleosomes
LWy238	yeast_chr02_3_22	581558	624877	INV	YBR216C	YBP1	CDS-NON_Native_UTR	Nonessential	Verified	Protein required for oxidation of specific cysteine residues of the transcription factor Yap1p, resulting in the nuclear localization of Yap1p in response to stress
LWy238	yeast_chr02_3_22	690041	716070	INV	YBR251W	MRPS5	inverted	fast_growth	Verified	Mitochondrial ribosomal protein of the small subunit
LWy238	yeast_chr02_3_22	690041	716070	INV	YBR252W	DUT1	inverted	Essential	Verified	deoxyuridine triphosphate diphosphatase (dUTPase); catalyzes hydrolysis of dUTP to dUMP and PPi, thereby preventing incorporation of uracil into DNA during replication; critical for the maintenance of genetic stability; also has diphosphatase activity on deoxyinosine triphosphate
LWy238	yeast_chr02_3_22	690041	716070	INV	YBR253W	SRB6, MED22	inverted	Essential	Verified	Subunit of the RNA polymerase II mediator complex; associates with core polymerase subunits to form the RNA polymerase II holoenzyme; essential for transcriptional regulation
LWy238	yeast_chr02_3_22	690041	716070	INV	YBR254C	TRS20	inverted	Essential	Verified	One of 10 subunits of the transport protein particle (TRAPP) complex of the cis-Golgi which mediates vesicle docking and fusion; mutations in the human homolog cause the spondyloepiphyseal dysplasia tarda (SEDL) disorder
LWy238	yeast_chr02_3_22	690041	716070	INV	YBR255W	MTC4	inverted	Nonessential	Verified	Protein of unknown function, required for normal growth rate at 15 degrees C; green fluorescent protein (GFP)-fusion protein localizes to the cytoplasm in a punctate pattern; mtc4 is synthetically sick with cdc13-1
LWy238	yeast_chr02_3_22	690041	716070	INV	YBR255C-A		inverted	Nonessential	Uncharacterized	Putative protein of unknown function; may interact with respiratory chain complexes III (ubiquinol-cytochrome c reductase) or IV (cytochrome c oxidase); identified by sequence comparison with hemiascomycetous yeast species
LWy238	yeast_chr02_3_22	690041	716070	INV	YBR256C	RIB5	inverted	Essential	Verified	Riboflavin synthase; catalyzes the last step of the riboflavin biosynthesis pathway
LWy238	yeast_chr02_3_22	690041	716070	INV	YBR257W	POP4	inverted	Essential	Verified	Subunit of both RNase MRP and nuclear RNase P; RNase MRP cleaves pre-rRNA, while nuclear RNase P cleaves tRNA precursors to generate mature 5' ends and facilitates turnover of nuclear RNAs; binds to the RPR1 RNA subunit in RNase P
LWy238	yeast_chr02_3_22	690041	716070	INV	YBR258C	SHG1, CPS15	inverted	Nonessential	Verified	Subunit of the COMPASS (Set1C) complex, which methylates histone H3 on lysine 4 and is required in transcriptional silencing near telomeres
LWy238	yeast_chr02_3_22	690041	716070	INV	YBR259W		inverted	Nonessential	Uncharacterized	Putative protein of unknown function; YBR259W is not an essential gene
LWy238	yeast_chr02_3_22	690041	716070	INV	YBR260C	RGD1	inverted	Nonessential	Verified	GTPase-activating protein (RhoGAP) for Rho3p and Rho4p, possibly involved in control of actin cytoskeleton organization
LWy238	yeast_chr02_3_22	690041	716070	INV	YBR261C	TAE1, NTM1	inverted	Nonessential	Verified	AdoMet-dependent proline methyltransferase; catalyzes the dimethylation of ribosomal proteins Rpl12 and Rps25 at N-terminal proline residues; has a role in protein synthesis; fusion protein localizes to the cytoplasm
LWy238	yeast_chr02_3_22	690041	716070	INV	YBR262C	AIM5, FMP51, MCS12	inverted	Nonessential	Verified	Mitochondrial inner membrane protein; subunit of the mitochondrial inner membrane organizing system (MitOS, MICOS, or MINOS), a scaffold-like structure on the intermembrane space side of the inner membrane which has a role in the maintenance of crista junctions and inner membrane architecture
LWy238	yeast_chr02_3_22	690041	716070	INV	YBR263W	SHM1, SHMT1, TMP3	inverted	Nonessential	Verified	Mitochondrial serine hydroxymethyltransferase, converts serine to glycine plus 5, 10 methylenetetrahydrofolate; involved in generating precursors for purine, pyrimidine, amino acid, and lipid biosynthesis; reverse reaction generates serine
LWy238	yeast_chr02_3_22	690041	716070	INV	YBR264C	YPT10	inverted	Nonessential	Verified	Rab family GTP-binding protein that contains the PEST signal sequence specific for proteolytic enzymes; may be involved in vesicular transport; overexpression leads to accumulation of Golgi-like cisternae with budding vesicles
LWy238	yeast_chr02_3_22	690041	716070	INV	YBR265W	TSC10	inverted	Essential	Verified	3-ketosphinganine reductase, catalyzes the second step in phytosphingosine synthesis, essential for growth in the absence of exogenous dihydrosphingosine or phytosphingosine, member of short chain dehydrogenase/reductase protein family
LWy238	yeast_chr02_3_22	690041	716070	INV	YBR267W	REI1	inverted	fast_growth	Verified	Cytoplasmic pre-60S factor; required for the correct recycling of shuttling factors Alb1, Arx1 and Tif6 at the end of the ribosomal large subunit biogenesis; involved in bud growth in the mitotic signaling network
LWy238	yeast_chr02_3_22	690041	716070	INV	YBR266C	SLM6	inverted	fast_growth	Dubious	Protein with a potential role in actin cytoskeleton organization; gene exhibits synthetic genetic interaction with MSS4 encoding phosphatidylinositol 4-phosphate kinase
LWy238	yeast_chr02_3_22	690041	716070	INV	YBR268W	MRPL37	inverted	fast_growth	Verified	Mitochondrial ribosomal protein of the large subunit
LWy238	yeast_chr02_3_22	690041	716070	INV	YBR269C	FMP21	inverted	Nonessential	Uncharacterized	Putative protein of unknown function; the authentic, non-tagged protein is detected in highly purified mitochondria in high-throughput studies
LWy238	yeast_chr02_3_22	690041	716070	INV	YBR270C	BIT2	inverted	Nonessential	Uncharacterized	Subunit of TORC2, a membrane-associated complex that regulates actin cytoskeletal dynamics during polarized growth and cell wall integrity; interacts with Slm1p and Slm2p, homologous PH domain-containing TORC2 substrates; similar to Bit61p
LWy238	yeast_chr02_3_22	690041	716070	INV	YBR271W		inverted	Nonessential	Uncharacterized	S-adenosylmethionine-dependent methyltransferase; belongs to the seven beta-strand family; green fluorescent protein (GFP)-fusion protein localizes to the cytoplasm; predicted to be involved in ribosome biogenesis
LWy238	yeast_chr02_3_22	732447	732697	DEL	YBR279W	PAF1	CDS-CDS	fast_growth	Verified	Component of the Paf1p complex involved in transcription elongation; binds to and modulates the activity of RNA polymerases I and II; required for expression of a subset of genes, including cell cycle-regulated genes; involved in SER3 repression by helping to maintain SRG1 transcription-dependent nucleosome occupancy; homolog of human PD2/hPAF1
LWy238	yeast_chr02_3_22	732447	732697	DEL	YBR280C	SAF1	CDS-CDS	Nonessential	Verified	F-Box protein involved in proteasome-dependent degradation of Aah1p during entry of cells into quiescence; interacts with Skp1
LWy258	yeast_chr02_3_22	212908	212941	INS	exo-gene	exogenous violacein synthesis genes	-	-	-	-
LWy258	yeast_chr02_3_22	212908	212941	INS	YBL003C	HTA2, H2A2	CDS-NC	Nonessential	Verified	Histone H2A, core histone protein required for chromatin assembly and chromosome function; one of two nearly identical (see also HTA1) subtypes; DNA damage-dependent phosphorylation by Mec1p facilitates DNA repair; acetylated by Nat4p
LWy258	yeast_chr02_3_22	121692	134777	INV	YBL043W	ECM13	CDS-NON_Native_UTR	Nonessential	Verified	Non-essential protein of unknown function; induced by treatment with 8-methoxypsoralen and UVA irradiation
LWy258	yeast_chr02_3_22	121692	134777	INV	YBL042C	FUI1	inverted	Nonessential	Verified	High affinity uridine permease, localizes to the plasma membrane; also mediates low but significant transport of the cytotoxic nucleoside analog 5-fluorouridine; not involved in uracil transport
LWy258	yeast_chr02_3_22	121692	134777	INV	YBL041W	PRE7, PRS3	inverted	Essential	Verified	Beta 6 subunit of the 20S proteasome
LWy258	yeast_chr02_3_22	121692	134777	INV	YBL040C	ERD2	inverted	Essential	Verified	HDEL receptor, an integral membrane protein that binds to the HDEL motif in proteins destined for retention in the endoplasmic reticulum; has a role in maintenance of normal levels of ER-resident proteins
LWy258	yeast_chr02_3_22	121692	134777	INV	YBL039W-B	YBL039W-A	inverted	Nonessential	Uncharacterized	Putative protein of unknown function
LWy258	yeast_chr02_3_22	121692	134777	INV	YBL039C	URA7	inverted	fast_growth	Verified	Major CTP synthase isozyme (see also URA8), catalyzes the ATP-dependent transfer of the amide nitrogen from glutamine to UTP, forming CTP, the final step in de novo biosynthesis of pyrimidines; involved in phospholipid biosynthesis
LWy258	yeast_chr02_3_22	121692	134777	INV	YBL039C-A		inverted	Nonessential	Dubious	Dubious open reading frame unlikely to encode a protein, based on available experimental and comparative sequence data; completely overlaps the verified ORF URA7; identified by expression profiling and mass spectrometry
LWy258	yeast_chr02_3_22	121692	134777	INV	YBL038W	MRPL16	inverted	Nonessential	Verified	Mitochondrial ribosomal protein of the large subunit
LWy258	yeast_chr02_3_22	121692	134777	INV	YBL037W	APL3	inverted	Nonessential	Verified	Alpha-adaptin, large subunit of the clathrin associated protein complex (AP-2); involved in vesicle mediated transport
LWy258	yeast_chr02_3_22	121692	134777	INV	YBL036C		CDS-NON_Native_UTR	Nonessential	Verified	Putative non-specific single-domain racemase based on structural similarity; binds pyridoxal 5'-phosphate; expression of GFP-fusion protein induced in response to the DNA-damaging agent MMS
LWy258	yeast_chr02_3_22	297748	716070	DUP	YBR045C	GIP1	duplicated	Nonessential	Verified	Meiosis-specific regulatory subunit of the Glc7p protein phosphatase, regulates spore wall formation and septin organization, required for expression of some late meiotic genes and for normal localization of Glc7p
LWy258	yeast_chr02_3_22	297748	716070	DUP	YBR046C	ZTA1	duplicated	Nonessential	Verified	NADPH-dependent quinone reductase, GFP-tagged protein localizes to the cytoplasm and nucleus; has similarity to E. coli quinone oxidoreductase and to human zeta-crystallin
LWy258	yeast_chr02_3_22	297748	716070	DUP	YBR047W	FMP23	duplicated	Nonessential	Uncharacterized	Putative protein of unknown function; proposed to be involved in iron or copper homeostasis; the authentic, non-tagged protein is detected in highly purified mitochondria in high-throughput studies
LWy258	yeast_chr02_3_22	297748	716070	DUP	YBR048W	RPS11B	duplicated	fast_growth	Verified	Protein component of the small (40S) ribosomal subunit; identical to Rps11Ap and has similarity to E. coli S17 and rat S11 ribosomal proteins
LWy258	yeast_chr02_3_22	297748	716070	DUP	YBR049C	REB1, GRF2	duplicated	Essential	Verified	RNA polymerase I enhancer binding protein; DNA binding protein which binds to genes transcribed by both RNA polymerase I and RNA polymerase II; required for termination of RNA polymerase I transcription
LWy258	yeast_chr02_3_22	297748	716070	DUP	YBR050C	REG2	duplicated	Nonessential	Verified	Regulatory subunit of the Glc7p type-1 protein phosphatase; involved with Reg1p, Glc7p, and Snf1p in regulation of glucose-repressible genes, also involved in glucose-induced proteolysis of maltose permease
LWy258	yeast_chr02_3_22	297748	716070	DUP	YBR051W		duplicated	Nonessential	Dubious	Dubious open reading frame unlikely to encode a protein, based on available experimental and comparative sequence data; partiallly overlaps the REG2/YBR050C regulatory subunit of the Glc7p type-1 protein phosphatase
LWy258	yeast_chr02_3_22	297748	716070	DUP	YBR052C	RFS1	duplicated	Nonessential	Verified	Protein of unknown function; member of a flavodoxin-like fold protein family that includes Pst2p and Ycp4p; green fluorescent protein (GFP)-fusion protein localizes to the cytoplasm in a punctate pattern
LWy258	yeast_chr02_3_22	297748	716070	DUP	YBR053C		duplicated	Nonessential	Uncharacterized	Putative protein of unknown function; induced by cell wall perturbation
LWy258	yeast_chr02_3_22	297748	716070	DUP	YBR054W	YRO2	duplicated	Nonessential	Verified	Protein of unknown function with similarity to archaeal rhodopsins; the authentic, non-tagged protein is detected in a phosphorylated state in highly purified mitochondria in high-throughput studies; transcriptionally regulated by Haa1p
LWy258	yeast_chr02_3_22	297748	716070	DUP	YBR055C	PRP6, RNA6, TSM7269	duplicated	Essential	Verified	Splicing factor, component of the U4/U6-U5 snRNP complex
LWy258	yeast_chr02_3_22	297748	716070	DUP	YBR056W		duplicated	Nonessential	Uncharacterized	Putative cytoplasmic protein of unknown function
LWy258	yeast_chr02_3_22	297748	716070	DUP	YBR056W-A		duplicated	Nonessential	Dubious	Dubious open reading frame unlikely to encode a protein, based on available experimental and comparative sequence data; partially overlaps the dubious ORF YBR056C-B
LWy258	yeast_chr02_3_22	297748	716070	DUP	YBR056C-B		duplicated	Nonessential	Dubious	Dubious open reading frame unlikely to encode a protein, based on available experimental and comparative sequence data; almost completely overlaps the dubious ORF YBR056W-A
LWy258	yeast_chr02_3_22	297748	716070	DUP	YBR057C	MUM2, SPOT8	duplicated	Nonessential	Verified	Cytoplasmic protein essential for meiotic DNA replication and sporulation; interacts with Orc2p, which is a component of the origin recognition complex
LWy258	yeast_chr02_3_22	297748	716070	DUP	YBR058C	UBP14, GID6	duplicated	Nonessential	Verified	Ubiquitin-specific protease that specifically disassembles unanchored ubiquitin chains; involved in fructose-1, 6-bisphosphatase (Fbp1p) degradation; similar to human isopeptidase T
LWy258	yeast_chr02_3_22	297748	716070	DUP	YBR058C-A	TSC3	duplicated	Nonessential	Verified	Protein that stimulates the activity of serine palmitoyltransferase (Lcb1p, Lcb2p) several-fold; involved in sphingolipid biosynthesis
LWy258	yeast_chr02_3_22	297748	716070	DUP	YBR059C	AKL1	duplicated	Nonessential	Verified	Ser-Thr protein kinase, member (with Ark1p and Prk1p) of the Ark kinase family; involved in endocytosis and actin cytoskeleton organization
LWy258	yeast_chr02_3_22	297748	716070	DUP	YBR060C	ORC2, RRR1, SIR5	duplicated	Essential	Verified	Subunit of the origin recognition complex, which directs DNA replication by binding to replication origins and is also involved in transcriptional silencing; interacts with Spp1p and with trimethylated histone H3; phosphorylated by Cdc28p
LWy258	yeast_chr02_3_22	297748	716070	DUP	YBR061C	TRM7	duplicated	Nonessential	Verified	2'-O-ribose methyltransferase, methylates the 2'-O-ribose of nucleotides at positions 32 and 34 of the tRNA anticodon loop
LWy258	yeast_chr02_3_22	297748	716070	DUP	YBR062C		duplicated	Nonessential	Uncharacterized	Protein of unknown function that interacts with Msb2p; may play a role in activation of the filamentous growth pathway.
LWy258	yeast_chr02_3_22	297748	716070	DUP	YBR063C		duplicated	Nonessential	Uncharacterized	Putative protein of unknown function; YBR063C is not an essential gene
LWy258	yeast_chr02_3_22	297748	716070	DUP	YBR064W		duplicated	Nonessential	Dubious	Dubious open reading frame unlikely to encode a protein; partially overlaps the uncharacterized ORF YBR063C
LWy258	yeast_chr02_3_22	297748	716070	DUP	YBR065C	ECM2, SLT11	duplicated	Nonessential	Verified	Pre-mRNA splicing factor, facilitates the cooperative formation of U2/U6 helix II in association with stem II in the spliceosome, function may be regulated by Slu7p
LWy258	yeast_chr02_3_22	297748	716070	DUP	YBR066C	NRG2	duplicated	Nonessential	Verified	Transcriptional repressor that mediates glucose repression and negatively regulates filamentous growth; has similarity to Nrg1p
LWy258	yeast_chr02_3_22	297748	716070	DUP	YBR067C	TIP1	duplicated	Nonessential	Verified	Major cell wall mannoprotein with possible lipase activity; transcription is induced by heat- and cold-shock; member of the Srp1p/Tip1p family of serine-alanine-rich proteins
LWy258	yeast_chr02_3_22	297748	716070	DUP	YBR068C	BAP2	duplicated	Nonessential	Verified	High-affinity leucine permease, functions as a branched-chain amino acid permease involved in the uptake of leucine, isoleucine and valine; contains 12 predicted transmembrane domains
LWy258	yeast_chr02_3_22	297748	716070	DUP	YBR069C	TAT1, TAP1, VAP1	duplicated	Nonessential	Verified	Amino acid transport protein for valine, leucine, isoleucine, and tyrosine, low-affinity tryptophan and histidine transporter; overexpression confers FK506 and FTY720 resistance
LWy258	yeast_chr02_3_22	297748	716070	DUP	YBR070C	ALG14	duplicated	Essential	Verified	Component of UDP-GlcNAc transferase required for the second step of dolichyl-linked oligosaccharide synthesis; anchors the catalytic subunit Alg13p to the ER membrane; similar to bacterial and human glycosyltransferases
LWy258	yeast_chr02_3_22	297748	716070	DUP	YBR071W		duplicated	Nonessential	Verified	Protein of unknown function found in the cytoplasm and bud neck; mRNA expression may be regulated by the cell cycle and/or cell wall stress; overexpression of YBR071W affects endocytic protein trafficking
LWy258	yeast_chr02_3_22	297748	716070	DUP	YBR072W	HSP26	duplicated	Nonessential	Verified	Small heat shock protein (sHSP) with chaperone activity; forms hollow, sphere-shaped oligomers that suppress unfolded proteins aggregation; oligomer activation requires heat-induced conformational change; also has mRNA binding activity
LWy258	yeast_chr02_3_22	297748	716070	DUP	YBR072C-A		duplicated	Nonessential	Uncharacterized	Putative protein of unknown function; identified by fungal homology and RT-PCR
LWy258	yeast_chr02_3_22	297748	716070	DUP	YBR073W	RDH54, TID1	duplicated	Nonessential	Verified	DNA-dependent ATPase, stimulates strand exchange by modifying the topology of double-stranded DNA; involved in recombinational repair of DNA double-strand breaks during mitosis and meiosis; proposed to be involved in crossover interference
LWy258	yeast_chr02_3_22	297748	716070	DUP	YBR074W	YBR075W	duplicated	Nonessential	Uncharacterized	Putative metalloprotease
LWy258	yeast_chr02_3_22	297748	716070	DUP	YBR076W	ECM8	duplicated	Nonessential	Verified	Non-essential protein of unknown function
LWy258	yeast_chr02_3_22	297748	716070	DUP	YBR076C-A		duplicated	Nonessential	Dubious	Dubious open reading frame unlikely to encode a protein; partially overlaps verified gene ECM8; identified by fungal homology and RT-PCR
LWy258	yeast_chr02_3_22	297748	716070	DUP	YBR077C	SLM4, EGO3, GSE1, NIR1	duplicated	Nonessential	Verified	Component of the EGO complex, which is involved in the regulation of microautophagy, and of the GSE complex, which is required for proper sorting of amino acid permease Gap1p; gene exhibits synthetic genetic interaction with MSS4
LWy258	yeast_chr02_3_22	297748	716070	DUP	YBR078W	ECM33	duplicated	Nonessential	Verified	GPI-anchored protein of unknown function, has a possible role in apical bud growth; GPI-anchoring on the plasma membrane crucial to function; phosphorylated in mitochondria; similar to Sps2p and Pst1p
LWy258	yeast_chr02_3_22	297748	716070	DUP	YBR079C	RPG1, TIF32	duplicated	Essential	Verified	eIF3a subunit of the core complex of translation initiation factor 3 (eIF3), essential for translation; part of a Prt1p-Rpg1p-Nip1p subcomplex that stimulates binding of mRNA and tRNA(i)Met to ribosomes; involved in translation reinitiation
LWy258	yeast_chr02_3_22	297748	716070	DUP	YBR080C	SEC18, ANU4	duplicated	Essential	Verified	ATPase required for vesicular transport between ER and Golgi, the 'priming' step in homotypic vacuole fusion, autophagy, and protein secretion; releases Sec17p from SNAP complexes; has similarity to mammalian NSF
LWy258	yeast_chr02_3_22	297748	716070	DUP	YBR081C	SPT7, GIT2	duplicated	Nonessential	Verified	Subunit of the SAGA transcriptional regulatory complex, involved in proper assembly of the complex; also present as a C-terminally truncated form in the SLIK/SALSA transcriptional regulatory complex
LWy258	yeast_chr02_3_22	297748	716070	DUP	YBR082C	UBC4	duplicated	Nonessential	Verified	Ubiquitin-conjugating enzyme (E2), mediates degradation of abnormal or excess proteins, including calmodulin and histone H3; interacts with many SCF ubiquitin protein ligases; component of the cellular stress response
LWy258	yeast_chr02_3_22	297748	716070	DUP	YBR083W	TEC1, ROC1	duplicated	Nonessential	Verified	Transcription factor targeting filamentation genes and Ty1 expression; Ste12p activation of most filamentation gene promoters depends on Tec1p and Tec1p transcriptional activity is dependent on its association with Ste12p; binds to TCS elements upstream of filamentation genes, which are regulated by Tec1p/Ste12p/Dig1p complex; competes with Dig2p for binding to Ste12p/Dig1p; positive regulator of…
LWy258	yeast_chr02_3_22	297748	716070	DUP	YBR084W	MIS1	duplicated	Nonessential	Verified	Mitochondrial C1-tetrahydrofolate synthase, involved in interconversion between different oxidation states of tetrahydrofolate (THF); provides activities of formyl-THF synthetase, methenyl-THF cyclohydrolase, and methylene-THF dehydrogenase
LWy258	yeast_chr02_3_22	297748	716070	DUP	YBR084C-A	RPL19A	duplicated	fast_growth	Verified	Protein component of the large (60S) ribosomal subunit, nearly identical to Rpl19Bp and has similarity to rat L19 ribosomal protein; rpl19a and rpl19b single null mutations result in slow growth, while the double null mutation is lethal
LWy258	yeast_chr02_3_22	297748	716070	DUP	YBR085W	AAC3, ANC3	duplicated	Nonessential	Verified	Mitochondrial inner membrane ADP/ATP translocator, exchanges cytosolic ADP for mitochondrially synthesized ATP; expressed under anaerobic conditions; similar to Pet9p and Aac1p; has roles in maintenance of viability and in respiration
LWy258	yeast_chr02_3_22	297748	716070	DUP	YBR085C-A		duplicated	Nonessential	Uncharacterized	Putative protein of unknown function; green fluorescent protein (GFP)-fusion protein localizes to the cytoplasm and to the nucleus
LWy258	yeast_chr02_3_22	297748	716070	DUP	YBR086C	IST2	duplicated	Nonessential	Verified	Plasma membrane protein that may be involved in osmotolerance, localizes to the mother cell in small-budded cells and to the bud in medium- and large-budded cells; mRNA is transported to the bud tip by an actomyosin-driven process
LWy258	yeast_chr02_3_22	297748	716070	DUP	YBR087W	RFC5	duplicated	Essential	Verified	Subunit of heteropentameric Replication factor C (RF-C), which is a DNA binding protein and ATPase that acts as a clamp loader of the proliferating cell nuclear antigen (PCNA) processivity factor for DNA polymerases delta and epsilon
LWy258	yeast_chr02_3_22	297748	716070	DUP	YBR088C	POL30	duplicated	Essential	Verified	Proliferating cell nuclear antigen (PCNA), functions as the sliding clamp for DNA polymerase delta; may function as a docking site for other proteins required for mitotic and meiotic chromosomal DNA replication and for DNA repair
LWy258	yeast_chr02_3_22	297748	716070	DUP	YBR089W		duplicated	Essential	Dubious	Dubious open reading frame unlikely to encode a protein, based on available experimental and comparative sequence data; almost completely overlaps the verified gene POL30
LWy258	yeast_chr02_3_22	297748	716070	DUP	YBR089C-A	NHP6B, YBR090C-A	duplicated	Nonessential	Verified	High-mobility group (HMG) protein that binds to and remodels nucleosomes; involved in recruiting FACT and other chromatin remodelling complexes to the chromosomes; functionally redundant with Nhp6Ap; homologous to mammalian HMGB1 and HMGB2
LWy258	yeast_chr02_3_22	297748	716070	DUP	YBR090C		duplicated	Nonessential	Uncharacterized	Putative protein of unknown function; green fluorescent protein (GFP)-fusion protein localizes to the cytoplasm and nucleus
LWy258	yeast_chr02_3_22	297748	716070	DUP	YBR091C	TIM12, MRS5	duplicated	Essential	Verified	Essential protein of the inner mitochondrial membrane, peripherally localized; component of the TIM22 complex, which is a twin-pore translocase that mediates insertion of numerous multispanning inner membrane proteins
LWy258	yeast_chr02_3_22	297748	716070	DUP	YBR092C	PHO3, phoC	duplicated	Nonessential	Verified	Constitutively expressed acid phosphatase similar to Pho5p; brought to the cell surface by transport vesicles; hydrolyzes thiamin phosphates in the periplasmic space, increasing cellular thiamin uptake; expression is repressed by thiamin
LWy258	yeast_chr02_3_22	297748	716070	DUP	YBR093C	PHO5, phoE	duplicated	Nonessential	Verified	Repressible acid phosphatase (1 of 3) that also mediates extracellular nucleotide-derived phosphate hydrolysis; secretory pathway derived cell surface glycoprotein; induced by phosphate starvation and coordinately regulated by PHO4 and PHO2
LWy258	yeast_chr02_3_22	297748	716070	DUP	YBR094W	PBY1	duplicated	Nonessential	Verified	Putative tubulin tyrosine ligase associated with P-bodies
LWy258	yeast_chr02_3_22	297748	716070	DUP	YBR095C	RXT2, RAF60	duplicated	Nonessential	Verified	Subunit of the histone deacetylase Rpd3L complex; possibly involved in cell fusion and invasive growth
LWy258	yeast_chr02_3_22	297748	716070	DUP	YBR096W		duplicated	Nonessential	Uncharacterized	Putative protein of unknown function; green fluorescent protein (GFP)-fusion protein localizes to the ER
LWy258	yeast_chr02_3_22	297748	716070	DUP	YBR097W	VPS15, GRD8, VAC4, VPL19, VPS40	duplicated	Nonessential	Verified	Myristoylated serine/threonine protein kinase involved in vacuolar protein sorting; functions as a membrane-associated complex with Vps34p; active form recruits Vps34p to the Golgi membrane; interacts with the GDP-bound form of Gpa1p
LWy258	yeast_chr02_3_22	297748	716070	DUP	YBR098W	MMS4, SLX2, YBR100W	duplicated	Nonessential	Verified	Subunit of the structure-specific Mms4p-Mus81p endonuclease that cleaves branched DNA; involved in recombination, DNA repair, and joint molecule formation/resolution during meiotic recombination
LWy258	yeast_chr02_3_22	297748	716070	DUP	YBR099C		duplicated	Nonessential	Dubious	Dubious open reading frame unlikely to encode a protein, based on available experimental and comparative sequence data; completely overlaps the verified gene MMS4
LWy258	yeast_chr02_3_22	297748	716070	DUP	YBR101C	FES1	duplicated	Nonessential	Verified	Hsp70 (Ssa1p) nucleotide exchange factor, cytosolic homolog of Sil1p, which is the nucleotide exchange factor for BiP (Kar2p) in the endoplasmic reticulum
LWy258	yeast_chr02_3_22	297748	716070	DUP	YBR102C	EXO84, USA3	duplicated	Essential	Verified	Essential protein with dual roles in spliceosome assembly and exocytosis; the exocyst complex (Sec3p, Sec5p, Sec6p, Sec8p, Sec10p, Sec15p, Exo70p, and Exo84p) mediates polarized targeting of secretory vesicles to active sites of exocytosis
LWy258	yeast_chr02_3_22	297748	716070	DUP	YBR103W	SIF2, EMB1	duplicated	Nonessential	Verified	WD40 repeat-containing subunit of the Set3C histone deacetylase complex, which represses early/middle sporulation genes; antagonizes telomeric silencing; binds specifically to the Sir4p N-terminus
LWy258	yeast_chr02_3_22	297748	716070	DUP	YBR103C-A		duplicated	Nonessential	Dubious	Dubious open reading frame unlikely to encode a protein, based on experimental and comparative sequence data; identified by homology to related yeast
LWy258	yeast_chr02_3_22	297748	716070	DUP	YBR104W	YMC2	duplicated	Nonessential	Verified	Mitochondrial protein, putative inner membrane transporter with a role in oleate metabolism and glutamate biosynthesis; member of the mitochondrial carrier (MCF) family; has similarity with Ymc1p
LWy258	yeast_chr02_3_22	297748	716070	DUP	YBR105C	VID24, GID4	duplicated	Nonessential	Verified	Peripheral membrane protein located at Vid (vacuole import and degradation) vesicles; regulates fructose-1, 6-bisphosphatase (FBPase) targeting to the vacuole; promotes proteasome-dependent catabolite degradation of FBPase
LWy258	yeast_chr02_3_22	297748	716070	DUP	YBR106W	PHO88	duplicated	fast_growth	Verified	Probable membrane protein, involved in phosphate transport; pho88 pho86 double null mutant exhibits enhanced synthesis of repressible acid phosphatase at high inorganic phosphate concentrations
LWy258	yeast_chr02_3_22	297748	716070	DUP	YBR107C	IML3, MCM19	duplicated	Nonessential	Verified	Protein with a role in kinetochore function, localizes to the outer kinetochore in a Ctf19p-dependent manner, interacts with Chl4p and Ctf19p
LWy258	yeast_chr02_3_22	297748	716070	DUP	YBR108W	AIM3	duplicated	Nonessential	Verified	Protein interacting with Rvs167p; null mutant is viable and displays elevated frequency of mitochondrial genome loss
LWy258	yeast_chr02_3_22	297748	716070	DUP	YBR109C	CMD1, CaM	duplicated	Essential	Verified	Calmodulin; Ca++ binding protein that regulates Ca++ independent processes (mitosis, bud growth, actin organization, endocytosis, etc.) and Ca++ dependent processes (stress-activated pathways), targets include Nuf1p, Myo2p and calcineurin
LWy258	yeast_chr02_3_22	297748	716070	DUP	YBR109W-A		duplicated	Nonessential	Dubious	Putative protein of unknown function; questionable ORF from MIPS
LWy258	yeast_chr02_3_22	297748	716070	DUP	YBR110W	ALG1	duplicated	Essential	Verified	Mannosyltransferase, involved in asparagine-linked glycosylation in the endoplasmic reticulum (ER); essential for viability, mutation is functionally complemented by human ortholog
LWy258	yeast_chr02_3_22	297748	716070	DUP	YBR111C	YSA1, RMA2	duplicated	fast_growth	Verified	Nudix hydrolase family member with ADP-ribose pyrophosphatase activity; shown to metabolize O-acetyl-ADP-ribose to AMP and acetylated ribose 5'-phosphate
LWy258	yeast_chr02_3_22	297748	716070	DUP	YBR111W-A	SUS1	duplicated	Nonessential	Verified	Component of both the SAGA histone acetylase and TREX-2 complexes; interacts with RNA polymerase II; involved in mRNA export coupled transcription activation and elongation; involved in post-transcriptional tethering of active genes to the nuclear periphery and to non-nascent mRNP
LWy258	yeast_chr02_3_22	297748	716070	DUP	YBR112C	CYC8, CRT8, SSN6, [OCT1 ], [OCT]	duplicated	fast_growth	Verified	General transcriptional co-repressor, acts together with Tup1p; also acts as part of a transcriptional co-activator complex that recruits the SWI/SNF and SAGA complexes to promoters; can form the prion [OCT+]
LWy258	yeast_chr02_3_22	297748	716070	DUP	YBR113W		duplicated	Nonessential	Dubious	Dubious open reading frame unlikely to encode a protein, based on available experimental and comparative sequence data; partially overlaps the verified gene CYC8
LWy258	yeast_chr02_3_22	297748	716070	DUP	YBR114W	RAD16, PSO5	duplicated	Nonessential	Verified	Protein that recognizes and binds damaged DNA in an ATP-dependent manner (with Rad7p) during nucleotide excision repair; subunit of Nucleotide Excision Repair Factor 4 (NEF4) and the Elongin-Cullin-Socs (ECS) ligase complex
LWy258	yeast_chr02_3_22	297748	716070	DUP	YBR115C	LYS2	duplicated	Nonessential	Verified	Alpha aminoadipate reductase, catalyzes the reduction of alpha-aminoadipate to alpha-aminoadipate 6-semialdehyde, which is the fifth step in biosynthesis of lysine; activation requires posttranslational phosphopantetheinylation by Lys5p
LWy258	yeast_chr02_3_22	297748	716070	DUP	YBR116C		duplicated	Nonessential	Dubious	Dubious open reading frame unlikely to encode a protein, based on available experimental and comparative sequence data; partially overlaps the verified gene TKL2
LWy258	yeast_chr02_3_22	297748	716070	DUP	YBR117C	TKL2	duplicated	Nonessential	Verified	Transketolase, similar to Tkl1p; catalyzes conversion of xylulose-5-phosphate and ribose-5-phosphate to sedoheptulose-7-phosphate and glyceraldehyde-3-phosphate in the pentose phosphate pathway; needed for synthesis of aromatic amino acids
LWy258	yeast_chr02_3_22	297748	716070	DUP	YBR118W	TEF2, EF-1 alpha	duplicated	Nonessential	Verified	Translational elongation factor EF-1 alpha; also encoded by TEF1; functions in the binding reaction of aminoacyl-tRNA (AA-tRNA) to ribosomes; may also have a role in tRNA re-export from the nucleus
LWy258	yeast_chr02_3_22	297748	716070	DUP	YBR119W	MUD1	duplicated	Nonessential	Verified	U1 snRNP A protein, homolog of human U1-A; involved in nuclear mRNA splicing
LWy258	yeast_chr02_3_22	297748	716070	DUP	YBR120C	CBP6	duplicated	Nonessential	Verified	Mitochondrial protein required for translation of the COB mRNA; forms a complex with Cbp3p that binds to mt ribosomes near the polypeptide tunnel exit and promotes efficient translation of the COB mRNA; Cbp3p-Cbp6p complex also interacts with newly synthesized cytochrome b (Cobp) and Cbp4p to promote assembly of Cobp into the cytochrome bc1 complex
LWy258	yeast_chr02_3_22	297748	716070	DUP	YBR121C	GRS1	duplicated	Essential	Verified	Cytoplasmic and mitochondrial glycyl-tRNA synthase that ligates glycine to the cognate anticodon bearing tRNA; transcription termination factor that may interact with the 3'-end of pre-mRNA to promote 3'-end formation
LWy258	yeast_chr02_3_22	297748	716070	DUP	YBR121C-A		duplicated	Nonessential	Dubious	Dubious open reading frame unlikely to encode a protein, based on available experimental and comparative sequence data; completely contianed within the verified gene GRS1; identified by expression profiling and mass spectrometry
LWy258	yeast_chr02_3_22	297748	716070	DUP	YBR122C	MRPL36	duplicated	Nonessential	Verified	Mitochondrial ribosomal protein of the large subunit; overproduction suppresses mutations in the COX2 leader peptide-encoding region
LWy258	yeast_chr02_3_22	297748	716070	DUP	YBR123C	TFC1	duplicated	Essential	Verified	One of six subunits of the RNA polymerase III transcription initiation factor complex (TFIIIC); part of the TauA globular domain of TFIIIC that binds DNA at the BoxA promoter sites of tRNA and similar genes; human homolog is TFIIIC-63
LWy258	yeast_chr02_3_22	297748	716070	DUP	YBR124W		duplicated	Essential	Dubious	Putative protein of unknown function
LWy258	yeast_chr02_3_22	297748	716070	DUP	YBR125C	PTC4, GCT1	duplicated	Nonessential	Verified	Cytoplasmic type 2C protein phosphatase (PP2C); identified as a high-copy number suppressor of cnb1 mpk1 synthetic lethality; overexpression decreases high-osmolarity induced Hog1p phosphorylation and kinase activity
LWy258	yeast_chr02_3_22	297748	716070	DUP	YBR126C	TPS1, BYP1, CIF1, FDP1, GGS1, GLC6, TSS1	duplicated	fast_growth	Verified	Synthase subunit of trehalose-6-phosphate synthase/phosphatase complex, which synthesizes the storage carbohydrate trehalose; also found in a monomeric form; expression is induced by the stress response and repressed by the Ras-cAMP pathway
LWy258	yeast_chr02_3_22	297748	716070	DUP	YBR126W-A		duplicated	Nonessential	Dubious	Dubious ORF unlikely to encode a protein, based on available experimental and comparative sequence data; partially overlaps the dubious ORF YBR126W-B; identified by gene-trapping, microarray analysis, and genome-wide homology searches
LWy258	yeast_chr02_3_22	297748	716070	DUP	YBR126W-B		duplicated	Nonessential	Dubious	Dubious open reading frame unlikely to encode a protein, based on available experimental and comparative sequence data; partially overlaps the dubious ORF YBR126W-A; Identified by SAGE
LWy258	yeast_chr02_3_22	297748	716070	DUP	YBR127C	VMA2, ATPSV, VAT2	duplicated	fast_growth	Verified	Subunit B of the eight-subunit V1 peripheral membrane domain of the vacuolar H+-ATPase (V-ATPase), an electrogenic proton pump found throughout the endomembrane system; contains nucleotide binding sites; also detected in the cytoplasm
LWy258	yeast_chr02_3_22	297748	716070	DUP	YBR128C	ATG14, APG14, CVT12	duplicated	Nonessential	Verified	Autophagy-specific subunit of phosphatidylinositol 3-kinase complex I (with Vps34/15/30p); Atg14p targets complex I to the phagophore assembly site (PAS); required for localizing additional ATG proteins to the PAS; homolog of human Barkor
LWy258	yeast_chr02_3_22	297748	716070	DUP	YBR129C	OPY1	duplicated	Nonessential	Verified	Protein of unknown function, overproduction blocks cell cycle arrest in the presence of mating pheromone; the authentic, non-tagged protein is detected in highly purified mitochondria in high-throughput studies
LWy258	yeast_chr02_3_22	297748	716070	DUP	YBR130C	SHE3	duplicated	Nonessential	Verified	Protein that acts as an adaptor between Myo4p and the She2p-mRNA complex; part of the mRNA localization machinery that restricts accumulation of certain proteins to the bud; also required for cortical ER inheritance
LWy258	yeast_chr02_3_22	297748	716070	DUP	YBR131W	CCZ1, CVT16	duplicated	Nonessential	Verified	Protein involved in vacuolar assembly, essential for autophagy and the cytoplasm-to-vacuole pathway
LWy258	yeast_chr02_3_22	297748	716070	DUP	YBR131C-A		duplicated	Nonessential	Dubious	Dubious ORF unlikely to encode a protein, based on available experimental and comparative sequence data; partially overlaps the verified ORF YBR131W. Identified by gene-trapping, microarray analysis, and genome-wide homology searches
LWy258	yeast_chr02_3_22	297748	716070	DUP	YBR132C	AGP2	duplicated	Nonessential	Verified	High affinity polyamine permease, preferentially uses spermidine over putrescine; expression is down-regulated by osmotic stress; plasma membrane carnitine transporter, also functions as a low-affinity amino acid permease
LWy258	yeast_chr02_3_22	297748	716070	DUP	YBR133C	HSL7	duplicated	Nonessential	Verified	Protein arginine N-methyltransferase that exhibits septin and Hsl1p-dependent bud neck localization and periodic Hsl1p-dependent phosphorylation; required along with Hsl1p for bud neck recruitment, phosphorylation, and degradation of Swe1p
LWy258	yeast_chr02_3_22	297748	716070	DUP	YBR134W		duplicated	Nonessential	Dubious	Dubious open reading frame unlikely to encode a functional protein, based on available experimental and comparative sequence data
LWy258	yeast_chr02_3_22	297748	716070	DUP	YBR135W	CKS1	duplicated	Essential	Verified	Cyclin-dependent protein kinase regulatory subunit and adaptor; modulates proteolysis of M-phase targets through interactions with the proteasome; role in transcriptional regulation, recruiting proteasomal subunits to target gene promoters
LWy258	yeast_chr02_3_22	297748	716070	DUP	YBR136W	MEC1, ESR1, RAD31, SAD3	duplicated	Essential	Verified	Genome integrity checkpoint protein and PI kinase superfamily member; signal transducer required for cell cycle arrest and transcriptional responses prompted by damaged or unreplicated DNA; monitors and participates in meiotic recombination
LWy258	yeast_chr02_3_22	297748	716070	DUP	YBR137W		duplicated	Nonessential	Verified	Protein of unknown function; localized to the cytoplasm; binds to Replication Protein A (RPA); also interacts with Sgt2p; YBR137W is not an essential gene
LWy258	yeast_chr02_3_22	297748	716070	DUP	YBR138C	HDR1	duplicated	Nonessential	Uncharacterized	Cytoplasmic protein of unknown function, potentially phosphorylated by Cdc28p; YBR138C is not an essential gene
LWy258	yeast_chr02_3_22	297748	716070	DUP	YBR139W		duplicated	Nonessential	Verified	Putative serine type carboxypeptidase with a role in phytochelatin synthesis; green fluorescent protein (GFP)-fusion protein localizes to the vacuole; expression induced by nitrogen limitation in a GLN3, GAT1-independent manner
LWy258	yeast_chr02_3_22	297748	716070	DUP	YBR140C	IRA1, GLC1, PPD1	duplicated	Essential	Verified	GTPase-activating protein that negatively regulates RAS by converting it from the GTP- to the GDP-bound inactive form, required for reducing cAMP levels under nutrient limiting conditions, mediates membrane association of adenylate cyclase
LWy258	yeast_chr02_3_22	297748	716070	DUP	YBR141C		duplicated	Nonessential	Uncharacterized	Putative S-adenosylmethionine-dependent methyltransferase; green fluorescent protein (GFP)-fusion protein localizes to the nucleolus; YBR141C is not an essential gene
LWy258	yeast_chr02_3_22	297748	716070	DUP	YBR141W-A		duplicated	Nonessential	Dubious	Dubious ORF unlikely to encode a protein, based on available experimental and comparative sequence data; overlaps the uncharacterized ORF YBR141C; identified by gene-trapping, microarray analysis, and genome-wide homology searching
LWy258	yeast_chr02_3_22	297748	716070	DUP	YBR142W	MAK5	duplicated	Essential	Verified	Essential nucleolar protein, putative DEAD-box RNA helicase required for maintenance of M1 dsRNA virus; involved in biogenesis of large (60S) ribosomal subunits
LWy258	yeast_chr02_3_22	297748	716070	DUP	YBR143C	SUP45, SAL4, SUP1, SUP47	duplicated	Essential	Verified	Polypeptide release factor (eRF1) in translation termination; mutant form acts as a recessive omnipotent suppressor; methylated by Mtq2p-Trm112p in ternary complex eRF1-eRF3-GTP; mutation of methylation site confers resistance to zymocin
LWy258	yeast_chr02_3_22	297748	716070	DUP	YBR144C		duplicated	Nonessential	Dubious	Dubious open reading frame unlikely to encode a protein, based on available experimental and comparative sequence data; YBR144C is not an essential gene
LWy258	yeast_chr02_3_22	297748	716070	DUP	YBR145W	ADH5	duplicated	Nonessential	Verified	Alcohol dehydrogenase isoenzyme V; involved in ethanol production
LWy258	yeast_chr02_3_22	297748	716070	DUP	YBR146W	MRPS9	duplicated	Nonessential	Verified	Mitochondrial ribosomal protein of the small subunit
LWy258	yeast_chr02_3_22	297748	716070	DUP	YBR147W	RTC2, RRT11	duplicated	Nonessential	Verified	Protein of unknown function; mutant produces large lipid droplets, is resistant to fluconazole, has decreased levels of rDNA transcription, growth defects on minimal media, and suppresses cdc13-1; detected in highly purified mitochondria; similar to a G-protein coupled receptor from S. pombe
LWy258	yeast_chr02_3_22	297748	716070	DUP	YBR148W	YSW1	duplicated	Nonessential	Verified	Protein required for normal prospore membrane formation; interacts with Gip1p, which is the meiosis-specific regulatory subunit of the Glc7p protein phosphatase; expressed specifically in spores and localizes to the prospore membrane
LWy258	yeast_chr02_3_22	297748	716070	DUP	YBR149W	ARA1	duplicated	Nonessential	Verified	NADP+ dependent arabinose dehydrogenase, involved in carbohydrate metabolism; purified as homodimer; naturally occurs with a N-terminus degradation product
LWy258	yeast_chr02_3_22	297748	716070	DUP	YBR150C	TBS1	duplicated	Nonessential	Verified	Putative protein of unknown function; the authentic, non-tagged protein is detected in highly purified mitochondria in high-throughput studies
LWy258	yeast_chr02_3_22	297748	716070	DUP	YBR151W	APD1	duplicated	Nonessential	Verified	Protein of unknown function, required for normal localization of actin patches and for normal tolerance of sodium ions and hydrogen peroxide; localizes to both cytoplasm and nucleus
LWy258	yeast_chr02_3_22	297748	716070	DUP	YBR152W	SPP381	duplicated	Essential	Verified	mRNA splicing factor, component of U4/U6.U5 tri-snRNP; interacts genetically and physically with Prp38p
LWy258	yeast_chr02_3_22	297748	716070	DUP	YBR153W	RIB7	duplicated	Essential	Verified	Diaminohydroxyphoshoribosylaminopyrimidine deaminase; catalyzes the second step of the riboflavin biosynthesis pathway
LWy258	yeast_chr02_3_22	297748	716070	DUP	YBR154C	RPB5	duplicated	Essential	Verified	RNA polymerase subunit ABC27, common to RNA polymerases I, II, and III; contacts DNA and affects transactivation
LWy258	yeast_chr02_3_22	297748	716070	DUP	YBR155W	CNS1	duplicated	Essential	Verified	TPR-containing co-chaperone; binds both Hsp82p (Hsp90) and Ssa1p (Hsp70) and stimulates the ATPase activity of SSA1, ts mutants reduce Hsp82p function while over expression suppresses the phenotypes of an HSP82 ts allele and a cpr7 deletion
LWy258	yeast_chr02_3_22	297748	716070	DUP	YBR156C	SLI15	duplicated	Nonessential	Verified	Subunit of the conserved chromosomal passenger complex (CPC; Ipl1p-Sli15p-Bir1p-Nbl1p), which regulates kinetochore-microtubule attachments, activation of the spindle tension checkpoint, and mitotic spindle disassembly
LWy258	yeast_chr02_3_22	297748	716070	DUP	YBR157C	ICS2	duplicated	Nonessential	Verified	Protein of unknown function; null mutation does not confer any obvious defects in growth, spore germination, viability, or carbohydrate utilization
LWy258	yeast_chr02_3_22	297748	716070	DUP	YBR158W	AMN1, CST13, ICS4	duplicated	Nonessential	Verified	Protein required for daughter cell separation, multiple mitotic checkpoints, and chromosome stability; contains 12 degenerate leucine-rich repeat motifs; expression is induced by the Mitotic Exit Network (MEN)
LWy258	yeast_chr02_3_22	297748	716070	DUP	YBR159W	IFA38	duplicated	Nonessential	Verified	Microsomal beta-keto-reductase; contains oleate response element (ORE) sequence in the promoter region; mutants exhibit reduced VLCFA synthesis, accumulate high levels of dihydrosphingosine, phytosphingosine and medium-chain ceramides
LWy258	yeast_chr02_3_22	297748	716070	DUP	YBR160W	CDC28, CDK1, HSL5, SRM5	duplicated	Essential	Verified	Catalytic subunit of the main cell cycle cyclin-dependent kinase (CDK); alternately associates with G1 cyclins (CLNs) and G2/M cyclins (CLBs) which direct the CDK to specific substrates
LWy258	yeast_chr02_3_22	297748	716070	DUP	YBR161W	CSH1	duplicated	Nonessential	Verified	Probable catalytic subunit of a mannosylinositol phosphorylceramide (MIPC) synthase, forms a complex with probable regulatory subunit Csg2p; function in sphingolipid biosynthesis is overlapping with that of Sur1p
LWy258	yeast_chr02_3_22	297748	716070	DUP	YBR162C	TOS1	duplicated	Nonessential	Verified	Covalently-bound cell wall protein of unknown function; identified as a cell cycle regulated SBF target gene; deletion mutants are highly resistant to treatment with beta-1, 3-glucanase; has sequence similarity to YJL171C
LWy258	yeast_chr02_3_22	297748	716070	DUP	YBR162W-A	YSY6	duplicated	Nonessential	Verified	Protein whose expression suppresses a secretory pathway mutation in E. coli; has similarity to the mammalian RAMP4 protein involved in secretion
LWy258	yeast_chr02_3_22	297748	716070	DUP	YBR163W	EXO5, DEM1	duplicated	fast_growth	Verified	Mitochondrial 5'-3' exonuclease and sliding exonuclease, required for mitochondrial genome maintenance; distantly related to the RecB nuclease domain of bacterial RecBCD recombinases; may be regulated by the transcription factor Ace2
LWy258	yeast_chr02_3_22	297748	716070	DUP	YBR164C	ARL1, DLP2	duplicated	Nonessential	Verified	Soluble GTPase with a role in regulation of membrane traffic; regulates potassium influx; G protein of the Ras superfamily, similar to ADP-ribosylation factor
LWy258	yeast_chr02_3_22	297748	716070	DUP	YBR165W	UBS1	duplicated	Nonessential	Verified	Ubiquitin-conjugating enzyme suppressor that functions as a general positive regulator of Cdc34p activity; nuclear protein that may represent a link between nucleocytoplasmic transport and ubiquitin ligase activity
LWy258	yeast_chr02_3_22	297748	716070	DUP	YBR166C	TYR1	duplicated	fast_growth	Verified	Prephenate dehydrogenase involved in tyrosine biosynthesis, expression is dependent on phenylalanine levels
LWy258	yeast_chr02_3_22	297748	716070	DUP	YBR167C	POP7, RPP2	duplicated	Essential	Verified	Subunit of both RNase MRP and nuclear RNase P; RNase MRP cleaves pre-rRNA, while nuclear RNase P cleaves tRNA precursors to generate mature 5' ends and facilitates turnover of nuclear RNAs
LWy258	yeast_chr02_3_22	297748	716070	DUP	YBR168W	PEX32	duplicated	fast_growth	Verified	Peroxisomal integral membrane protein, involved in negative regulation of peroxisome size; partially functionally redundant with Pex31p; genetic interactions suggest action at a step downstream of steps mediated by Pex28p and Pex29p
LWy258	yeast_chr02_3_22	297748	716070	DUP	YBR169C	SSE2	duplicated	Nonessential	Verified	Member of the heat shock protein 70 (HSP70) family; may be involved in protein folding; localized to the cytoplasm; highly homologous to the heat shock protein Sse1p
LWy258	yeast_chr02_3_22	297748	716070	DUP	YBR170C	NPL4, HRD4	duplicated	Nonessential	Verified	Ubiquitin-binding protein involved in protein degradation; Cdc48p-Npl4p-Ufd1p complex participates in ER-associated degradation (ERAD) while Cdc48p-Npl4p-Vms1p complex participates in mitochondria-associated degradation (MAD)
LWy258	yeast_chr02_3_22	297748	716070	DUP	YBR171W	SEC66, HSS1, SEC71	duplicated	Nonessential	Verified	Non-essential subunit of Sec63 complex (Sec63p, Sec62p, Sec66p and Sec72p); with Sec61 complex, Kar2p/BiP and Lhs1p forms a channel competent for SRP-dependent and post-translational SRP-independent protein targeting and import into the ER
LWy258	yeast_chr02_3_22	297748	716070	DUP	YBR172C	SMY2	duplicated	Nonessential	Verified	Protein of unknown function involved in COPII vesicle formation; interacts with the Sec23p/Sec24p subcomplex; overexpression suppresses the temperature sensitivity of a myo2 mutant; has similarity to S. pombe Mpd2
LWy258	yeast_chr02_3_22	297748	716070	DUP	YBR173C	UMP1, RNS2	duplicated	fast_growth	Verified	Short-lived chaperone required for correct maturation of the 20S proteasome; may inhibit premature dimerization of proteasome half-mers; degraded by proteasome upon completion of its assembly
LWy258	yeast_chr02_3_22	297748	716070	DUP	YBR174C		duplicated	Nonessential	Dubious	Dubious open reading frame unlikely to encode a protein, based on available experimental and comparative sequence data; partially overlaps the verified ORF YBR175W; null mutant is viable and sporulation defective
LWy258	yeast_chr02_3_22	297748	716070	DUP	YBR175W	SWD3, CPS30, SAF35	duplicated	Nonessential	Verified	Essential subunit of the COMPASS (Set1C) complex, which methylates histone H3 on lysine 4 and is required in transcriptional silencing near telomeres; WD40 beta propeller superfamily member and ortholog of mammalian WDR5
LWy258	yeast_chr02_3_22	297748	716070	DUP	YBR176W	ECM31	duplicated	Nonessential	Verified	Ketopantoate hydroxymethyltransferase, required for pantothenic acid biosynthesis, converts 2-oxoisovalerate into 2-dehydropantoate
LWy258	yeast_chr02_3_22	297748	716070	DUP	YBR177C	EHT1	duplicated	Nonessential	Verified	Acyl-coenzymeA:ethanol O-acyltransferase that plays a minor role in medium-chain fatty acid ethyl ester biosynthesis; possesses short-chain esterase activity; localizes to lipid particles and the mitochondrial outer membrane
LWy258	yeast_chr02_3_22	297748	716070	DUP	YBR178W		duplicated	Nonessential	Dubious	Dubious open reading frame unlikely to encode a protein, based on available experimental and comparative sequence data; partially overlaps the verified gene YBR177C
LWy258	yeast_chr02_3_22	297748	716070	DUP	YBR179C	FZO1	duplicated	fast_growth	Verified	Mitofusin; integral membrane protein involved in mitochondrial outer membrane tethering and fusion; role in mitochondrial genome maintenance; efficient tethering and degradation of Fzo1p requires an intact N-terminal GTPase domain; targeted for destruction by the ubiquitin ligase SCF-Mdm30p and the cytosolic ubiquitin-proteasome system
LWy258	yeast_chr02_3_22	297748	716070	DUP	YBR180W	DTR1	duplicated	Nonessential	Verified	Putative dityrosine transporter, required for spore wall synthesis; expressed during sporulation; member of the major facilitator superfamily (DHA1 family) of multidrug resistance transporters
LWy258	yeast_chr02_3_22	297748	716070	DUP	YBR181C	RPS6B, LPG18, RPS101, RPS102	duplicated	fast_growth	Verified	Protein component of the small (40S) ribosomal subunit; identical to Rps6Ap and has similarity to rat S6 ribosomal protein
LWy258	yeast_chr02_3_22	297748	716070	DUP	YBR182C	SMP1	duplicated	Nonessential	Verified	Putative transcription factor involved in regulating the response to osmotic stress; member of the MADS-box family of transcription factors
LWy258	yeast_chr02_3_22	297748	716070	DUP	YBR182C-A		duplicated	Nonessential	Uncharacterized	Putative protein of unknown function; identified by gene-trapping, microarray-based expression analysis, and genome-wide homology searching
LWy258	yeast_chr02_3_22	297748	716070	DUP	YBR183W	YPC1	duplicated	Nonessential	Verified	Alkaline ceramidase that also has reverse (CoA-independent) ceramide synthase activity, catalyzes both breakdown and synthesis of phytoceramide; overexpression confers fumonisin B1 resistance
LWy258	yeast_chr02_3_22	297748	716070	DUP	YBR184W		duplicated	Nonessential	Uncharacterized	Putative protein of unknown function; YBR184W is not an essential gene
LWy258	yeast_chr02_3_22	297748	716070	DUP	YBR185C	MBA1	duplicated	Nonessential	Verified	Membrane-associated mitochondrial ribosome receptor; forms a complex with Mdm38p that may facilitate recruitment of mRNA-specific translational activators to ribosomes; possible role in protein export from the matrix to inner membrane
LWy258	yeast_chr02_3_22	297748	716070	DUP	YBR186W	PCH2	duplicated	Nonessential	Verified	Nucleolar component of the pachytene checkpoint, which prevents chromosome segregation when recombination and chromosome synapsis are defective; also represses meiotic interhomolog recombination in the rDNA
LWy258	yeast_chr02_3_22	297748	716070	DUP	YBR187W	GDT1	duplicated	Nonessential	Uncharacterized	Putative protein of unknown function; expression is reduced in a gcr1 null mutant; GFP-fusion protein localizes to the vacuole; expression pattern and physical interactions suggest a possible role in ribosome biogenesis
LWy258	yeast_chr02_3_22	297748	716070	DUP	YBR188C	NTC20	duplicated	Nonessential	Verified	Member of the NineTeen Complex (NTC) that contains Prp19p and stabilizes U6 snRNA in catalytic forms of the spliceosome containing U2, U5, and U6 snRNAs
LWy258	yeast_chr02_3_22	297748	716070	DUP	YBR189W	RPS9B, RPS13A, SUP46	duplicated	fast_growth	Verified	Protein component of the small (40S) ribosomal subunit; nearly identical to Rps9Ap and has similarity to E. coli S4 and rat S9 ribosomal proteins
LWy258	yeast_chr02_3_22	297748	716070	DUP	YBR190W		duplicated	Essential	Dubious	Dubious open reading frame unlikely to encode a protein, based on experimental and comparative sequence data; partially overlaps the verified ribosomal protein gene RPL21A/YBR191W
LWy258	yeast_chr02_3_22	297748	716070	DUP	YBR191W	RPL21A, URP1	duplicated	fast_growth	Verified	Protein component of the large (60S) ribosomal subunit, nearly identical to Rpl21Bp and has similarity to rat L21 ribosomal protein
LWy258	yeast_chr02_3_22	297748	716070	DUP	YBR191W-A		duplicated	Nonessential	Dubious	Dubious open reading frame unlikely to encode a protein, based on available experimental and comparative sequence data
LWy258	yeast_chr02_3_22	297748	716070	DUP	YBR192W	RIM2, PYT1	duplicated	Essential	Verified	Mitochondrial pyrimidine nucleotide transporter; imports pyrimidine nucleoside triphosphates and exports pyrimidine nucleoside monophosphates; member of the mitochondrial carrier family
LWy258	yeast_chr02_3_22	297748	716070	DUP	YBR193C	MED8	duplicated	Essential	Verified	Subunit of the RNA polymerase II mediator complex; associates with core polymerase subunits to form the RNA polymerase II holoenzyme; essential for transcriptional regulation
LWy258	yeast_chr02_3_22	297748	716070	DUP	YBR194W	AIM4, SOY1	duplicated	fast_growth	Verified	Protein proposed to be associated with the nuclear pore complex; null mutant is viable, displays elevated frequency of mitochondrial genome loss and is sensitive to freeze-thaw stress
LWy258	yeast_chr02_3_22	297748	716070	DUP	YBR195C	MSI1, CAC3	duplicated	Nonessential	Verified	Subunit of chromatin assembly factor I (CAF-1); chromatin assembly by CAF-1 is important for multiple processes including silencing at telomeres, mating type loci, and rDNA; maintenance of kinetochore structure; deactivation of the DNA damage checkpoint after DNA repair; and chromatin dynamics during transcription; Msi1p localizes to both nucleus and cytoplasm and has an independent role as a neg…
LWy258	yeast_chr02_3_22	297748	716070	DUP	YBR196C	PGI1, CDC30	duplicated	Essential	Verified	Glycolytic enzyme phosphoglucose isomerase, catalyzes the interconversion of glucose-6-phosphate and fructose-6-phosphate; required for cell cycle progression and completion of the gluconeogenic events of sporulation
LWy258	yeast_chr02_3_22	297748	716070	DUP	YBR196C-A		duplicated	Nonessential	Uncharacterized	Putative protein of unknown function; identified by fungal homology and RT-PCR
LWy258	yeast_chr02_3_22	297748	716070	DUP	YBR196C-B		duplicated	Nonessential	Uncharacterized	Putative protein of unknown function; identified by expression profiling and mass spectrometry
LWy258	yeast_chr02_3_22	297748	716070	DUP	YBR197C		duplicated	Nonessential	Uncharacterized	Putative protein of unknown function; green fluorescent protein (GFP)-fusion protein localizes to the cytoplasm and nucleus; YBR197C is not an essential gene
LWy258	yeast_chr02_3_22	297748	716070	DUP	YBR198C	TAF5, TAF90	duplicated	Essential	Verified	Subunit (90 kDa) of TFIID and SAGA complexes, involved in RNA polymerase II transcription initiation and in chromatin modification
LWy258	yeast_chr02_3_22	297748	716070	DUP	YBR199W	KTR4	duplicated	Nonessential	Verified	Putative mannosyltransferase involved in protein glycosylation; member of the KRE2/MNT1 mannosyltransferase family
LWy258	yeast_chr02_3_22	297748	716070	DUP	YBR200W	BEM1, SRO1	duplicated	fast_growth	Verified	Protein containing SH3-domains, involved in establishing cell polarity and morphogenesis; functions as a scaffold protein for complexes that include Cdc24p, Ste5p, Ste20p, and Rsr1p
LWy258	yeast_chr02_3_22	297748	716070	DUP	YBR200W-A		duplicated	Nonessential	Uncharacterized	Putative protein of unknown function; identified by fungal homology and RT-PCR
LWy258	yeast_chr02_3_22	297748	716070	DUP	YBR201W	DER1	duplicated	Nonessential	Verified	Endoplasmic reticulum membrane protein, required for ER-associated protein degradation of misfolded or unassembled proteins; N- and C- termini protrude into the cytoplasm, has similarity to Dfm1p
LWy258	yeast_chr02_3_22	297748	716070	DUP	YBR201C-A		duplicated	Nonessential	Uncharacterized	Putative protein of unknown function
LWy258	yeast_chr02_3_22	297748	716070	DUP	YBR202W	MCM7, CDC47	duplicated	Essential	Verified	Component of the heterohexameric MCM2-7 complex, which primes origins of DNA replication in G1 and becomes an active ATP-dependent helicase that promotes DNA melting and elongation in S-phase; forms an Mcm4p-6p-7p subcomplex
LWy258	yeast_chr02_3_22	297748	716070	DUP	YBR203W	COS111	duplicated	Nonessential	Verified	Protein required for resistance to the antifungal drug ciclopirox olamine; not related to the subtelomerically-encoded COS family; the authentic, non-tagged protein is detected in highly purified mitochondria in high-throughput studies
LWy258	yeast_chr02_3_22	297748	716070	DUP	YBR204C	LDH1	duplicated	Nonessential	Verified	Serine hydrolase; exhibits active esterase plus weak triacylglycerol lipase activities; proposed role in lipid homeostasis, regulating phospholipid and non-polar lipid levels and required for mobilization of LD-stored lipids; localizes to the lipid droplet (LD) surface; contains a classical serine containing catalytic triad (GxSxG motif)
LWy258	yeast_chr02_3_22	297748	716070	DUP	YBR205W	KTR3	duplicated	Nonessential	Verified	Putative alpha-1, 2-mannosyltransferase involved in O- and N-linked protein glycosylation; member of the KRE2/MNT1 mannosyltransferase family; Svp26p mediates uptake of Ktr3p into COPII vesicles
LWy258	yeast_chr02_3_22	297748	716070	DUP	YBR206W		duplicated	Nonessential	Dubious	Dubious open reading frame unlikely to encode a protein, based on available experimental and comparative sequence data; partially overlaps the verified gene KTR3
LWy258	yeast_chr02_3_22	297748	716070	DUP	YBR207W	FTH1	duplicated	Nonessential	Verified	Putative high affinity iron transporter involved in transport of intravacuolar stores of iron; forms complex with Fet5p; expression is regulated by iron; proposed to play indirect role in endocytosis
LWy258	yeast_chr02_3_22	297748	716070	DUP	YBR208C	DUR1, 2, DUR80	duplicated	Nonessential	Verified	Urea amidolyase, contains both urea carboxylase and allophanate hydrolase activities, degrades urea to CO2 and NH3; expression sensitive to nitrogen catabolite repression and induced by allophanate, an intermediate in allantoin degradation
LWy258	yeast_chr02_3_22	297748	716070	DUP	YBR209W		duplicated	Nonessential	Dubious	Dubious open reading frame unlikely to encode a protein, based on available experimental and comparative sequence data; YBR209W is not an essential gene
LWy258	yeast_chr02_3_22	297748	716070	DUP	YBR210W	ERV15	duplicated	Nonessential	Verified	Protein involved in export of proteins from the endoplasmic reticulum, has similarity to Erv14p
LWy258	yeast_chr02_3_22	297748	716070	DUP	YBR211C	AME1, ARP100	duplicated	Essential	Verified	Essential kinetochore protein associated with microtubules and spindle pole bodies; component of the kinetochore sub-complex COMA (Ctf19p, Okp1p, Mcm21p, Ame1p); involved in spindle checkpoint maintenance
LWy258	yeast_chr02_3_22	297748	716070	DUP	YBR212W	NGR1, RBP1	duplicated	Nonessential	Verified	RNA binding protein that negatively regulates growth rate; interacts with the 3' UTR of the mitochondrial porin (POR1) mRNA and enhances its degradation; overexpression impairs mitochondrial function; interacts with Dhh1p to mediate POR1 mRNA decay; expressed in stationary phase
LWy258	yeast_chr02_3_22	297748	716070	DUP	YBR213W	MET8	duplicated	Nonessential	Verified	Bifunctional dehydrogenase and ferrochelatase, involved in the biosynthesis of siroheme, a prosthetic group used by sulfite reductase; required for sulfate assimilation and methionine biosynthesis
LWy258	yeast_chr02_3_22	297748	716070	DUP	YBR214W	SDS24	duplicated	Nonessential	Verified	One of two S. cerevisiae homologs (Sds23p and Sds24p) of the S. pombe Sds23 protein, which is implicated in APC/cyclosome regulation; involved in cell separation during budding; may play an indirect role in fluid-phase endocytosis
LWy258	yeast_chr02_3_22	297748	716070	DUP	YBR215W	HPC2	duplicated	Nonessential	Verified	Subunit of the HIR complex, a nucleosome assembly complex involved in regulation of histone gene transcription; mutants display synthetic defects with subunits of FACT, a complex that allows passage of RNA Pol II through nucleosomes
LWy258	yeast_chr02_3_22	297748	716070	DUP	YBR216C	YBP1	duplicated	Nonessential	Verified	Protein required for oxidation of specific cysteine residues of the transcription factor Yap1p, resulting in the nuclear localization of Yap1p in response to stress
LWy258	yeast_chr02_3_22	297748	716070	DUP	YBR217W	ATG12, APG12	duplicated	Nonessential	Verified	Conserved ubiquitin-like modifier involved in autophagy and the Cvt pathway; conjugated to Atg5p to form a complex involved in Atg8p lipidation; Atg12p-Atg5p also forms a complex with Atg16p that is required for autophagosome formation
LWy258	yeast_chr02_3_22	297748	716070	DUP	YBR218C	PYC2	duplicated	Nonessential	Verified	Pyruvate carboxylase isoform, cytoplasmic enzyme that converts pyruvate to oxaloacetate; highly similar to isoform Pyc1p but differentially regulated; mutations in the human homolog are associated with lactic acidosis
LWy258	yeast_chr02_3_22	297748	716070	DUP	YBR219C		duplicated	Nonessential	Uncharacterized	Putative protein of unknown function; YBR219C is not an essential gene
LWy258	yeast_chr02_3_22	297748	716070	DUP	YBR220C		duplicated	Nonessential	Uncharacterized	Putative protein of unknown function; YBR220C is not an essential gene
LWy258	yeast_chr02_3_22	297748	716070	DUP	YBR221C	PDB1	duplicated	Nonessential	Verified	E1 beta subunit of the pyruvate dehydrogenase (PDH) complex, which is an evolutionarily-conserved multi-protein complex found in mitochondria
LWy258	yeast_chr02_3_22	297748	716070	DUP	YBR221W-A		duplicated	Nonessential	Uncharacterized	Putative protein of unknown function; identified by expression profiling and mass spectrometry
LWy258	yeast_chr02_3_22	297748	716070	DUP	YBR222C	PCS60, FAT2	duplicated	Nonessential	Verified	Peroxisomal protein that binds AMP and mRNA, localizes to both the peroxisomal peripheral membrane and matrix, expression is highly inducible by oleic acid, similar to E. coli long chain acyl-CoA synthetase
LWy258	yeast_chr02_3_22	297748	716070	DUP	YBR223C	TDP1	duplicated	Nonessential	Verified	Tyrosyl-DNA Phosphodiesterase I, hydrolyzes 3' and 5'-phosphotyrosyl bonds, involved in the repair of DNA lesions created by topoisomerase I and topoisomerase II; mutations in human homolog result in the neurodegenerative disease SCANI
LWy258	yeast_chr02_3_22	297748	716070	DUP	YBR223W-A		duplicated	Nonessential	Dubious	Dubious ORF unlikely to encode a protein, based on available experimental and comparative sequence data; completely overlaps YBR223C; identified by gene-trapping, microarray-based expression analysis, and genome-wide homology searching
LWy258	yeast_chr02_3_22	297748	716070	DUP	YBR224W		duplicated	Nonessential	Dubious	Dubious open reading frame unlikely to encode a protein, based on available experimental and comparative sequence data; partially overlaps the verified gene TDP1
LWy258	yeast_chr02_3_22	297748	716070	DUP	YBR225W		duplicated	Nonessential	Uncharacterized	Putative protein of unknown function; non-essential gene identified in a screen for mutants affected in mannosylphophorylation of cell wall components
LWy258	yeast_chr02_3_22	297748	716070	DUP	YBR226C		duplicated	Nonessential	Dubious	Dubious open reading frame unlikely to encode a protein, based on available experimental and comparative sequence data; partially overlaps the uncharacterized ORF YBR225W
LWy258	yeast_chr02_3_22	297748	716070	DUP	YBR227C	MCX1	duplicated	Nonessential	Verified	Mitochondrial matrix protein; putative ATP-binding chaperone with non-proteolytic function; similar to bacterial ClpX proteins
LWy258	yeast_chr02_3_22	297748	716070	DUP	YBR228W	SLX1	duplicated	Nonessential	Verified	Subunit of a complex, with Slx4p, that hydrolyzes 5' branches from duplex DNA in response to stalled or converging replication forks; function overlaps with that of Sgs1p-Top3p
LWy258	yeast_chr02_3_22	297748	716070	DUP	YBR229C	ROT2, GLS2	duplicated	Nonessential	Verified	Glucosidase II catalytic subunit required for normal cell wall synthesis; mutations in rot2 suppress tor2 mutations, and are synthetically lethal with rot1 mutations
LWy258	yeast_chr02_3_22	297748	716070	DUP	YBR230C	OM14	duplicated	Nonessential	Verified	Integral mitochondrial outer membrane protein; abundance is decreased in cells grown in glucose relative to other carbon sources; appears to contain 3 alpha-helical transmembrane segments; ORF encodes a 97-basepair intron
LWy258	yeast_chr02_3_22	297748	716070	DUP	YBR230W-A		duplicated	Nonessential	Uncharacterized	Putative protein of unknown function
LWy258	yeast_chr02_3_22	297748	716070	DUP	YBR231C	SWC5, AOR1	duplicated	Nonessential	Verified	Protein of unknown function, component of the SWR1 complex, which exchanges histone variant H2AZ (Htz1p) for chromatin-bound histone H2A
LWy258	yeast_chr02_3_22	297748	716070	DUP	YBR232C		duplicated	Nonessential	Dubious	Dubious open reading frame unlikely to encode a protein, based on available experimental and comparative sequence data
LWy258	yeast_chr02_3_22	297748	716070	DUP	YBR233W	PBP2, HEK1	duplicated	Nonessential	Verified	RNA binding protein with similarity to mammalian heterogeneous nuclear RNP K protein, involved in the regulation of telomere position effect and telomere length
LWy258	yeast_chr02_3_22	297748	716070	DUP	YBR233W-A	DAD3	duplicated	Nonessential	Verified	Essential subunit of the Dam1 complex (aka DASH complex), couples kinetochores to the force produced by MT depolymerization thereby aiding in chromosome segregation; is transferred to the kinetochore prior to mitosis
LWy258	yeast_chr02_3_22	297748	716070	DUP	YBR234C	ARC40	duplicated	Essential	Verified	Subunit of the ARP2/3 complex, which is required for the motility and integrity of cortical actin patches
LWy258	yeast_chr02_3_22	297748	716070	DUP	YBR235W		duplicated	Nonessential	Uncharacterized	Putative ion transporter, similar to mammalian electroneutral Na(+)-(K+)-C1- cotransporter family; YBR235W is not an essential gene
LWy258	yeast_chr02_3_22	297748	716070	DUP	YBR236C	ABD1	duplicated	Essential	Verified	Methyltransferase, catalyzes the transfer of a methyl group from S-adenosylmethionine to the GpppN terminus of capped mRNA
LWy258	yeast_chr02_3_22	297748	716070	DUP	YBR237W	PRP5, RNA5	duplicated	Essential	Verified	RNA helicase in the DEAD-box family, necessary for prespliceosome formation, bridges U1 and U2 snRNPs and enables stable U2 snRNP association with intron RNA
LWy258	yeast_chr02_3_22	297748	716070	DUP	YBR238C		duplicated	Nonessential	Verified	Mitochondrial membrane protein with similarity to Rmd9p; not required for respiratory growth but causes a synthetic respiratory defect in combination with rmd9 mutations; transcriptionally up-regulated by TOR; deletion increases life span
LWy258	yeast_chr02_3_22	297748	716070	DUP	YBR239C	ERT1	duplicated	Nonessential	Uncharacterized	Transcriptional regulator of nonfermentable carbon utilization; GFP-fusion protein localizes to cytoplasm, nucleus; null mutation affects periodicity of transcriptional and metabolic oscillation; plays role in restricting Ty1 transposition
LWy258	yeast_chr02_3_22	297748	716070	DUP	YBR240C	THI2, PHO6, phoF	duplicated	Nonessential	Verified	Transcriptional activator of thiamine biosynthetic genes; interacts with regulatory factor Thi3p to control expression of thiamine biosynthetic genes with respect to thiamine availability; acts together with Pdc2p to respond to thiaminediphosphate demand, possibly as related to carbon source availability; zinc finger protein of the Zn(II)2Cys6 type
LWy258	yeast_chr02_3_22	297748	716070	DUP	YBR241C		duplicated	Nonessential	Uncharacterized	Putative transporter, member of the sugar porter family; green fluorescent protein (GFP)-fusion protein localizes to the vacuolar membrane; YBR241C is not an essential gene
LWy258	yeast_chr02_3_22	297748	716070	DUP	YBR242W		duplicated	Nonessential	Uncharacterized	Putative protein of unknown function; green fluorescent protein (GFP)-fusion protein localizes to the cytoplasm and nucleus; YBR242W is not an essential gene
LWy258	yeast_chr02_3_22	297748	716070	DUP	YBR243C	ALG7, TUR1	duplicated	Essential	Verified	UDP-N-acetyl-glucosamine-1-P transferase, transfers Glc-Nac-P from UDP-GlcNac to Dol-P in the ER in the first step of the dolichol pathway of protein asparagine-linked glycosylation; inhibited by tunicamycin
LWy258	yeast_chr02_3_22	297748	716070	DUP	YBR244W	GPX2, AMI1	duplicated	Nonessential	Verified	Phospholipid hydroperoxide glutathione peroxidase induced by glucose starvation that protects cells from phospholipid hydroperoxides and nonphospholipid peroxides during oxidative stress
LWy258	yeast_chr02_3_22	297748	716070	DUP	YBR245C	ISW1, SGN2	duplicated	Nonessential	Verified	Member of the imitation-switch (ISWI) class of ATP-dependent chromatin remodeling complexes; ATPase that forms a complex with Ioc2p and Ioc4p to regulate transcription elongation, and a complex with Ioc3p to repress transcription initiation
LWy258	yeast_chr02_3_22	297748	716070	DUP	YBR246W	RRT2, ERE1	duplicated	Nonessential	Verified	WD40 domain-containing protein involved in endosomal recycling; forms a complex with Rtt10p that functions in the retromer-mediated pathway for recycling internalized cell-surface proteins; non-essential gene identified in a screen for mutants with increased levels of rDNA transcription; null mutants display a weak carboxypeptidase Y missorting/secretion phenotype; human ortholog is WDR85
LWy258	yeast_chr02_3_22	297748	716070	DUP	YBR247C	ENP1, MEG1	duplicated	Essential	Verified	Protein associated with U3 and U14 snoRNAs, required for pre-rRNA processing and 40S ribosomal subunit synthesis; localized in the nucleus and concentrated in the nucleolus
LWy258	yeast_chr02_3_22	297748	716070	DUP	YBR248C	HIS7	duplicated	Nonessential	Verified	Imidazole glycerol phosphate synthase (glutamine amidotransferase:cyclase), catalyzes the fifth and sixth steps of histidine biosynthesis and also produces 5-aminoimidazole-4-carboxamide ribotide (AICAR), a purine precursor
LWy258	yeast_chr02_3_22	686278	690074	DEL	YBR249C	ARO4	deleted	Nonessential	Verified	3-deoxy-D-arabino-heptulosonate-7-phosphate (DAHP) synthase, catalyzes the first step in aromatic amino acid biosynthesis and is feedback-inhibited by tyrosine or high concentrations of phenylalanine or tryptophan
LWy258	yeast_chr02_3_22	686278	690074	DEL	YBR250W	SPO23	deleted	Nonessential	Verified	Protein of unknown function; associates with meiosis-specific protein Spo1p
LWy258	yeast_chr02_3_22	297748	716070	DUP	YBR251W	MRPS5	duplicated	fast_growth	Verified	Mitochondrial ribosomal protein of the small subunit
LWy258	yeast_chr02_3_22	297748	716070	DUP	YBR252W	DUT1	duplicated	Essential	Verified	deoxyuridine triphosphate diphosphatase (dUTPase); catalyzes hydrolysis of dUTP to dUMP and PPi, thereby preventing incorporation of uracil into DNA during replication; critical for the maintenance of genetic stability; also has diphosphatase activity on deoxyinosine triphosphate
LWy258	yeast_chr02_3_22	297748	716070	DUP	YBR253W	SRB6, MED22	duplicated	Essential	Verified	Subunit of the RNA polymerase II mediator complex; associates with core polymerase subunits to form the RNA polymerase II holoenzyme; essential for transcriptional regulation
LWy258	yeast_chr02_3_22	297748	716070	DUP	YBR254C	TRS20	duplicated	Essential	Verified	One of 10 subunits of the transport protein particle (TRAPP) complex of the cis-Golgi which mediates vesicle docking and fusion; mutations in the human homolog cause the spondyloepiphyseal dysplasia tarda (SEDL) disorder
LWy258	yeast_chr02_3_22	297748	716070	DUP	YBR255W	MTC4	duplicated	Nonessential	Verified	Protein of unknown function, required for normal growth rate at 15 degrees C; green fluorescent protein (GFP)-fusion protein localizes to the cytoplasm in a punctate pattern; mtc4 is synthetically sick with cdc13-1
LWy258	yeast_chr02_3_22	297748	716070	DUP	YBR255C-A		duplicated	Nonessential	Uncharacterized	Putative protein of unknown function; may interact with respiratory chain complexes III (ubiquinol-cytochrome c reductase) or IV (cytochrome c oxidase); identified by sequence comparison with hemiascomycetous yeast species
LWy258	yeast_chr02_3_22	297748	716070	DUP	YBR256C	RIB5	duplicated	Essential	Verified	Riboflavin synthase; catalyzes the last step of the riboflavin biosynthesis pathway
LWy258	yeast_chr02_3_22	297748	716070	DUP	YBR257W	POP4	duplicated	Essential	Verified	Subunit of both RNase MRP and nuclear RNase P; RNase MRP cleaves pre-rRNA, while nuclear RNase P cleaves tRNA precursors to generate mature 5' ends and facilitates turnover of nuclear RNAs; binds to the RPR1 RNA subunit in RNase P
LWy258	yeast_chr02_3_22	297748	716070	DUP	YBR258C	SHG1, CPS15	duplicated	Nonessential	Verified	Subunit of the COMPASS (Set1C) complex, which methylates histone H3 on lysine 4 and is required in transcriptional silencing near telomeres
LWy258	yeast_chr02_3_22	297748	716070	DUP	YBR259W		duplicated	Nonessential	Uncharacterized	Putative protein of unknown function; YBR259W is not an essential gene
LWy258	yeast_chr02_3_22	297748	716070	DUP	YBR260C	RGD1	duplicated	Nonessential	Verified	GTPase-activating protein (RhoGAP) for Rho3p and Rho4p, possibly involved in control of actin cytoskeleton organization
LWy258	yeast_chr02_3_22	297748	716070	DUP	YBR261C	TAE1, NTM1	duplicated	Nonessential	Verified	AdoMet-dependent proline methyltransferase; catalyzes the dimethylation of ribosomal proteins Rpl12 and Rps25 at N-terminal proline residues; has a role in protein synthesis; fusion protein localizes to the cytoplasm
LWy258	yeast_chr02_3_22	297748	716070	DUP	YBR262C	AIM5, FMP51, MCS12	duplicated	Nonessential	Verified	Mitochondrial inner membrane protein; subunit of the mitochondrial inner membrane organizing system (MitOS, MICOS, or MINOS), a scaffold-like structure on the intermembrane space side of the inner membrane which has a role in the maintenance of crista junctions and inner membrane architecture
LWy258	yeast_chr02_3_22	297748	716070	DUP	YBR263W	SHM1, SHMT1, TMP3	duplicated	Nonessential	Verified	Mitochondrial serine hydroxymethyltransferase, converts serine to glycine plus 5, 10 methylenetetrahydrofolate; involved in generating precursors for purine, pyrimidine, amino acid, and lipid biosynthesis; reverse reaction generates serine
LWy258	yeast_chr02_3_22	297748	716070	DUP	YBR264C	YPT10	duplicated	Nonessential	Verified	Rab family GTP-binding protein that contains the PEST signal sequence specific for proteolytic enzymes; may be involved in vesicular transport; overexpression leads to accumulation of Golgi-like cisternae with budding vesicles
LWy258	yeast_chr02_3_22	297748	716070	DUP	YBR265W	TSC10	duplicated	Essential	Verified	3-ketosphinganine reductase, catalyzes the second step in phytosphingosine synthesis, essential for growth in the absence of exogenous dihydrosphingosine or phytosphingosine, member of short chain dehydrogenase/reductase protein family
LWy258	yeast_chr02_3_22	297748	716070	DUP	YBR267W	REI1	duplicated	fast_growth	Verified	Cytoplasmic pre-60S factor; required for the correct recycling of shuttling factors Alb1, Arx1 and Tif6 at the end of the ribosomal large subunit biogenesis; involved in bud growth in the mitotic signaling network
LWy258	yeast_chr02_3_22	297748	716070	DUP	YBR266C	SLM6	duplicated	fast_growth	Dubious	Protein with a potential role in actin cytoskeleton organization; gene exhibits synthetic genetic interaction with MSS4 encoding phosphatidylinositol 4-phosphate kinase
LWy258	yeast_chr02_3_22	297748	716070	DUP	YBR268W	MRPL37	duplicated	fast_growth	Verified	Mitochondrial ribosomal protein of the large subunit
LWy258	yeast_chr02_3_22	297748	716070	DUP	YBR269C	FMP21	duplicated	Nonessential	Uncharacterized	Putative protein of unknown function; the authentic, non-tagged protein is detected in highly purified mitochondria in high-throughput studies
LWy258	yeast_chr02_3_22	297748	716070	DUP	YBR270C	BIT2	duplicated	Nonessential	Uncharacterized	Subunit of TORC2, a membrane-associated complex that regulates actin cytoskeletal dynamics during polarized growth and cell wall integrity; interacts with Slm1p and Slm2p, homologous PH domain-containing TORC2 substrates; similar to Bit61p
LWy258	yeast_chr02_3_22	297748	716070	DUP	YBR271W		duplicated	Nonessential	Uncharacterized	S-adenosylmethionine-dependent methyltransferase; belongs to the seven beta-strand family; green fluorescent protein (GFP)-fusion protein localizes to the cytoplasm; predicted to be involved in ribosome biogenesis
LWy258	yeast_chr02_3_22	690041	732480	DUP	YBR272C	HSM3	duplicated	Nonessential	Verified	Proteasome-interacting protein involved in the assembly of the base subcomplex of the 19S proteasomal regulatory particle (RP); involved in DNA mismatch repair during slow growth; weak similarity to Msh1p; related to human 19S subunit S5b
LWy258	yeast_chr02_3_22	690041	732480	DUP	YBR273C	UBX7, CUI3	duplicated	Nonessential	Verified	UBX (ubiquitin regulatory X) domain-containing protein that interacts with Cdc48p
LWy258	yeast_chr02_3_22	690041	732480	DUP	YBR274W	CHK1	duplicated	Nonessential	Verified	Serine/threonine kinase and DNA damage checkpoint effector, mediates cell cycle arrest via phosphorylation of Pds1p; phosphorylated by checkpoint signal transducer Mec1p; homolog of S. pombe and mammalian Chk1 checkpoint kinase
LWy258	yeast_chr02_3_22	690041	732480	DUP	YBR275C	RIF1		Nonessential	Verified	Protein that binds to the Rap1p C-terminus and acts synergistically with Rif2p to help control telomere length and establish telomeric silencing; deletion results in telomere elongation
LWy258	yeast_chr02_3_22	690041	732480	DUP	YBR276C	PPS1		Nonessential	Verified	Protein phosphatase with specificity for serine, threonine, and tyrosine residues; has a role in the DNA synthesis phase of the cell cycle
LWy258	yeast_chr02_3_22	690041	732480	DUP	YBR277C			Nonessential	Dubious	Dubious open reading frame unlikely to encode a protein, based on available experimental and comparative sequence data; partially overlaps the verified gene YBR278W
LWy258	yeast_chr02_3_22	690041	732480	DUP	YBR278W	DPB3		fast_growth	Verified	Third-largest subunit of DNA polymerase II (DNA polymerase epsilon), required to maintain fidelity of chromosomal replication and also for inheritance of telomeric silencing; mRNA abundance peaks at the G1/S boundary of the cell cycle
LWy258	yeast_chr02_3_22	690041	732480	DUP	YBR279W	PAF1	CDS-CDS	fast_growth	Verified	Component of the Paf1p complex involved in transcription elongation; binds to and modulates the activity of RNA polymerases I and II; required for expression of a subset of genes, including cell cycle-regulated genes; involved in SER3 repression by helping to maintain SRG1 transcription-dependent nucleosome occupancy; homolog of human PD2/hPAF1
LWy258	yeast_chr02_3_22	300615	307392	DUP	YBR046C	ZTA1	CDS-CDS	Nonessential	Verified	NADPH-dependent quinone reductase, GFP-tagged protein localizes to the cytoplasm and nucleus; has similarity to E. coli quinone oxidoreductase and to human zeta-crystallin
LWy258	yeast_chr02_3_22	307359	317917	DUP	YBR050C	REG2	CDS-NC	Nonessential	Verified	Regulatory subunit of the Glc7p type-1 protein phosphatase; involved with Reg1p, Glc7p, and Snf1p in regulation of glucose-repressible genes, also involved in glucose-induced proteolysis of maltose permease
LWy258	yeast_chr02_3_22	403656	439168	INV	YBR095C	RXT2, RAF60	CDS-NON_Native_UTR	Nonessential	Verified	Subunit of the histone deacetylase Rpd3L complex; possibly involved in cell fusion and invasive growth
LWy258	yeast_chr02_3_22	403656	439168	INV	YBR096W		inverted	Nonessential	Uncharacterized	Putative protein of unknown function; green fluorescent protein (GFP)-fusion protein localizes to the ER
LWy258	yeast_chr02_3_22	403656	439168	INV	YBR097W	VPS15, GRD8, VAC4, VPL19, VPS40	inverted	Nonessential	Verified	Myristoylated serine/threonine protein kinase involved in vacuolar protein sorting; functions as a membrane-associated complex with Vps34p; active form recruits Vps34p to the Golgi membrane; interacts with the GDP-bound form of Gpa1p
LWy258	yeast_chr02_3_22	403656	439168	INV	YBR098W	MMS4, SLX2, YBR100W	inverted	Nonessential	Verified	Subunit of the structure-specific Mms4p-Mus81p endonuclease that cleaves branched DNA; involved in recombination, DNA repair, and joint molecule formation/resolution during meiotic recombination
LWy258	yeast_chr02_3_22	403656	439168	INV	YBR099C		inverted	Nonessential	Dubious	Dubious open reading frame unlikely to encode a protein, based on available experimental and comparative sequence data; completely overlaps the verified gene MMS4
LWy258	yeast_chr02_3_22	403656	439168	INV	YBR101C	FES1	inverted	Nonessential	Verified	Hsp70 (Ssa1p) nucleotide exchange factor, cytosolic homolog of Sil1p, which is the nucleotide exchange factor for BiP (Kar2p) in the endoplasmic reticulum
LWy258	yeast_chr02_3_22	403656	439168	INV	YBR102C	EXO84, USA3	inverted	Essential	Verified	Essential protein with dual roles in spliceosome assembly and exocytosis; the exocyst complex (Sec3p, Sec5p, Sec6p, Sec8p, Sec10p, Sec15p, Exo70p, and Exo84p) mediates polarized targeting of secretory vesicles to active sites of exocytosis
LWy258	yeast_chr02_3_22	403656	439168	INV	YBR103W	SIF2, EMB1	inverted	Nonessential	Verified	WD40 repeat-containing subunit of the Set3C histone deacetylase complex, which represses early/middle sporulation genes; antagonizes telomeric silencing; binds specifically to the Sir4p N-terminus
LWy258	yeast_chr02_3_22	403656	439168	INV	YBR103C-A		inverted	Nonessential	Dubious	Dubious open reading frame unlikely to encode a protein, based on experimental and comparative sequence data; identified by homology to related yeast
LWy258	yeast_chr02_3_22	403656	439168	INV	YBR104W	YMC2	inverted	Nonessential	Verified	Mitochondrial protein, putative inner membrane transporter with a role in oleate metabolism and glutamate biosynthesis; member of the mitochondrial carrier (MCF) family; has similarity with Ymc1p
LWy258	yeast_chr02_3_22	403656	439168	INV	YBR105C	VID24, GID4	inverted	Nonessential	Verified	Peripheral membrane protein located at Vid (vacuole import and degradation) vesicles; regulates fructose-1, 6-bisphosphatase (FBPase) targeting to the vacuole; promotes proteasome-dependent catabolite degradation of FBPase
LWy258	yeast_chr02_3_22	403656	439168	INV	YBR106W	PHO88	inverted	fast_growth	Verified	Probable membrane protein, involved in phosphate transport; pho88 pho86 double null mutant exhibits enhanced synthesis of repressible acid phosphatase at high inorganic phosphate concentrations
LWy258	yeast_chr02_3_22	403656	439168	INV	YBR107C	IML3, MCM19	inverted	Nonessential	Verified	Protein with a role in kinetochore function, localizes to the outer kinetochore in a Ctf19p-dependent manner, interacts with Chl4p and Ctf19p
LWy258	yeast_chr02_3_22	403656	439168	INV	YBR108W	AIM3	inverted	Nonessential	Verified	Protein interacting with Rvs167p; null mutant is viable and displays elevated frequency of mitochondrial genome loss
LWy258	yeast_chr02_3_22	403656	439168	INV	YBR109C	CMD1, CaM	inverted	Essential	Verified	Calmodulin; Ca++ binding protein that regulates Ca++ independent processes (mitosis, bud growth, actin organization, endocytosis, etc.) and Ca++ dependent processes (stress-activated pathways), targets include Nuf1p, Myo2p and calcineurin
LWy258	yeast_chr02_3_22	403656	439168	INV	YBR109W-A		inverted	Nonessential	Dubious	Putative protein of unknown function; questionable ORF from MIPS
LWy258	yeast_chr02_3_22	403656	439168	INV	YBR110W	ALG1	inverted	Essential	Verified	Mannosyltransferase, involved in asparagine-linked glycosylation in the endoplasmic reticulum (ER); essential for viability, mutation is functionally complemented by human ortholog
LWy258	yeast_chr02_3_22	403656	439168	INV	YBR111C	YSA1, RMA2	inverted	fast_growth	Verified	Nudix hydrolase family member with ADP-ribose pyrophosphatase activity; shown to metabolize O-acetyl-ADP-ribose to AMP and acetylated ribose 5'-phosphate
LWy258	yeast_chr02_3_22	403656	439168	INV	YBR111W-A	SUS1	inverted	Nonessential	Verified	Component of both the SAGA histone acetylase and TREX-2 complexes; interacts with RNA polymerase II; involved in mRNA export coupled transcription activation and elongation; involved in post-transcriptional tethering of active genes to the nuclear periphery and to non-nascent mRNP
LWy258	yeast_chr02_3_22	403656	439168	INV	YBR112C	CYC8, CRT8, SSN6, [OCT1 ], [OCT]	inverted	fast_growth	Verified	General transcriptional co-repressor, acts together with Tup1p; also acts as part of a transcriptional co-activator complex that recruits the SWI/SNF and SAGA complexes to promoters; can form the prion [OCT+]
LWy258	yeast_chr02_3_22	403656	439168	INV	YBR113W		inverted	Nonessential	Dubious	Dubious open reading frame unlikely to encode a protein, based on available experimental and comparative sequence data; partially overlaps the verified gene CYC8
LWy258	yeast_chr02_3_22	403656	439168	INV	YBR114W	RAD16, PSO5	CDS-NON_Native_UTR	Nonessential	Verified	Protein that recognizes and binds damaged DNA in an ATP-dependent manner (with Rad7p) during nucleotide excision repair; subunit of Nucleotide Excision Repair Factor 4 (NEF4) and the Elongin-Cullin-Socs (ECS) ligase complex
LWy258	yeast_chr02_3_22	453559	469144	INV	YBR122C	MRPL36	CDS-NON_Native_UTR	Nonessential	Verified	Mitochondrial ribosomal protein of the large subunit; overproduction suppresses mutations in the COX2 leader peptide-encoding region
LWy258	yeast_chr02_3_22	453559	469144	INV	YBR123C	TFC1	inverted	Essential	Verified	One of six subunits of the RNA polymerase III transcription initiation factor complex (TFIIIC); part of the TauA globular domain of TFIIIC that binds DNA at the BoxA promoter sites of tRNA and similar genes; human homolog is TFIIIC-63
LWy258	yeast_chr02_3_22	453559	469144	INV	YBR124W		inverted	Essential	Dubious	Putative protein of unknown function
LWy258	yeast_chr02_3_22	453559	469144	INV	YBR125C	PTC4, GCT1	inverted	Nonessential	Verified	Cytoplasmic type 2C protein phosphatase (PP2C); identified as a high-copy number suppressor of cnb1 mpk1 synthetic lethality; overexpression decreases high-osmolarity induced Hog1p phosphorylation and kinase activity
LWy258	yeast_chr02_3_22	453559	469144	INV	YBR126C	TPS1, BYP1, CIF1, FDP1, GGS1, GLC6, TSS1	inverted	fast_growth	Verified	Synthase subunit of trehalose-6-phosphate synthase/phosphatase complex, which synthesizes the storage carbohydrate trehalose; also found in a monomeric form; expression is induced by the stress response and repressed by the Ras-cAMP pathway
LWy258	yeast_chr02_3_22	453559	469144	INV	YBR126W-A		inverted	Nonessential	Dubious	Dubious ORF unlikely to encode a protein, based on available experimental and comparative sequence data; partially overlaps the dubious ORF YBR126W-B; identified by gene-trapping, microarray analysis, and genome-wide homology searches
LWy258	yeast_chr02_3_22	453559	469144	INV	YBR126W-B		inverted	Nonessential	Dubious	Dubious open reading frame unlikely to encode a protein, based on available experimental and comparative sequence data; partially overlaps the dubious ORF YBR126W-A; Identified by SAGE
LWy258	yeast_chr02_3_22	453559	469144	INV	YBR127C	VMA2, ATPSV, VAT2	inverted	fast_growth	Verified	Subunit B of the eight-subunit V1 peripheral membrane domain of the vacuolar H+-ATPase (V-ATPase), an electrogenic proton pump found throughout the endomembrane system; contains nucleotide binding sites; also detected in the cytoplasm
LWy258	yeast_chr02_3_22	453559	469144	INV	YBR128C	ATG14, APG14, CVT12	inverted	Nonessential	Verified	Autophagy-specific subunit of phosphatidylinositol 3-kinase complex I (with Vps34/15/30p); Atg14p targets complex I to the phagophore assembly site (PAS); required for localizing additional ATG proteins to the PAS; homolog of human Barkor
LWy258	yeast_chr02_3_22	453559	469144	INV	YBR129C	OPY1	inverted	Nonessential	Verified	Protein of unknown function, overproduction blocks cell cycle arrest in the presence of mating pheromone; the authentic, non-tagged protein is detected in highly purified mitochondria in high-throughput studies
LWy258	yeast_chr02_3_22	453559	469144	INV	YBR130C	SHE3	inverted	Nonessential	Verified	Protein that acts as an adaptor between Myo4p and the She2p-mRNA complex; part of the mRNA localization machinery that restricts accumulation of certain proteins to the bud; also required for cortical ER inheritance
LWy258	yeast_chr02_3_22	453559	469144	INV	YBR131W	CCZ1, CVT16	CDS-NON_Native_UTR	Nonessential	Verified	Protein involved in vacuolar assembly, essential for autophagy and the cytoplasm-to-vacuole pathway
LWy258	yeast_chr02_3_22	453559	469144	INV	YBR131C-A		inverted	Nonessential	Dubious	Dubious ORF unlikely to encode a protein, based on available experimental and comparative sequence data; partially overlaps the verified ORF YBR131W. Identified by gene-trapping, microarray analysis, and genome-wide homology searches
LWy258	yeast_chr02_3_22	562415	562728	INV	YBR180W	DTR1	CDS-NON_Native_UTR	Nonessential	Verified	Putative dityrosine transporter, required for spore wall synthesis; expressed during sporulation; member of the major facilitator superfamily (DHA1 family) of multidrug resistance transporters
LWy258	yeast_chr02_3_22	562415	562728	INV	YBR181C	RPS6B, LPG18, RPS101, RPS102	CDS-NON_Native_UTR	fast_growth	Verified	Protein component of the small (40S) ribosomal subunit; identical to Rps6Ap and has similarity to rat S6 ribosomal protein
LWy258	yeast_chr02_3_22	562415	573406	Tandem_Dup	YBR181C	RPS6B, LPG18, RPS101, RPS102	duplicated	fast_growth	Verified	Protein component of the small (40S) ribosomal subunit; identical to Rps6Ap and has similarity to rat S6 ribosomal protein
LWy258	yeast_chr02_3_22	562415	573406	Tandem_Dup	YBR182C	SMP1	duplicated	Nonessential	Verified	Putative transcription factor involved in regulating the response to osmotic stress; member of the MADS-box family of transcription factors
LWy258	yeast_chr02_3_22	562415	573406	Tandem_Dup	YBR182C-A		duplicated	Nonessential	Uncharacterized	Putative protein of unknown function; identified by gene-trapping, microarray-based expression analysis, and genome-wide homology searching
LWy258	yeast_chr02_3_22	562415	573406	Tandem_Dup	YBR183W	YPC1	duplicated	Nonessential	Verified	Alkaline ceramidase that also has reverse (CoA-independent) ceramide synthase activity, catalyzes both breakdown and synthesis of phytoceramide; overexpression confers fumonisin B1 resistance
LWy258	yeast_chr02_3_22	562415	573406	Tandem_Dup	YBR184W		duplicated	Nonessential	Uncharacterized	Putative protein of unknown function; YBR184W is not an essential gene
LWy258	yeast_chr02_3_22	562415	573406	Tandem_Dup	YBR185C	MBA1	duplicated	Nonessential	Verified	Membrane-associated mitochondrial ribosome receptor; forms a complex with Mdm38p that may facilitate recruitment of mRNA-specific translational activators to ribosomes; possible role in protein export from the matrix to inner membrane
LWy258	yeast_chr02_3_22	562415	573406	Tandem_Dup	YBR186W	PCH2	duplicated	Nonessential	Verified	Nucleolar component of the pachytene checkpoint, which prevents chromosome segregation when recombination and chromosome synapsis are defective; also represses meiotic interhomolog recombination in the rDNA
LWy258	yeast_chr02_3_22	562415	573406	Tandem_Dup	YBR186W	PCH2	CDS-NON_Native_UTR	Nonessential	Verified	Nucleolar component of the pachytene checkpoint, which prevents chromosome segregation when recombination and chromosome synapsis are defective; also represses meiotic interhomolog recombination in the rDNA
LWy258	yeast_chr02_3_22	581558	624877	INV	YBR194W	AIM4, SOY1	CDS-NON_Native_UTR	fast_growth	Verified	Protein proposed to be associated with the nuclear pore complex; null mutant is viable, displays elevated frequency of mitochondrial genome loss and is sensitive to freeze-thaw stress
LWy258	yeast_chr02_3_22	581558	624877	INV	YBR195C	MSI1, CAC3	inverted	Nonessential	Verified	Subunit of chromatin assembly factor I (CAF-1); chromatin assembly by CAF-1 is important for multiple processes including silencing at telomeres, mating type loci, and rDNA; maintenance of kinetochore structure; deactivation of the DNA damage checkpoint after DNA repair; and chromatin dynamics during transcription; Msi1p localizes to both nucleus and cytoplasm and has an independent role as a neg…
LWy258	yeast_chr02_3_22	581558	624877	INV	YBR196C	PGI1, CDC30	inverted	Essential	Verified	Glycolytic enzyme phosphoglucose isomerase, catalyzes the interconversion of glucose-6-phosphate and fructose-6-phosphate; required for cell cycle progression and completion of the gluconeogenic events of sporulation
LWy258	yeast_chr02_3_22	581558	624877	INV	YBR196C-A		inverted	Nonessential	Uncharacterized	Putative protein of unknown function; identified by fungal homology and RT-PCR
LWy258	yeast_chr02_3_22	581558	624877	INV	YBR196C-B		inverted	Nonessential	Uncharacterized	Putative protein of unknown function; identified by expression profiling and mass spectrometry
LWy258	yeast_chr02_3_22	581558	624877	INV	YBR197C		inverted	Nonessential	Uncharacterized	Putative protein of unknown function; green fluorescent protein (GFP)-fusion protein localizes to the cytoplasm and nucleus; YBR197C is not an essential gene
LWy258	yeast_chr02_3_22	581558	624877	INV	YBR198C	TAF5, TAF90	inverted	Essential	Verified	Subunit (90 kDa) of TFIID and SAGA complexes, involved in RNA polymerase II transcription initiation and in chromatin modification
LWy258	yeast_chr02_3_22	581558	624877	INV	YBR199W	KTR4	inverted	Nonessential	Verified	Putative mannosyltransferase involved in protein glycosylation; member of the KRE2/MNT1 mannosyltransferase family
LWy258	yeast_chr02_3_22	581558	624877	INV	YBR200W	BEM1, SRO1	inverted	fast_growth	Verified	Protein containing SH3-domains, involved in establishing cell polarity and morphogenesis; functions as a scaffold protein for complexes that include Cdc24p, Ste5p, Ste20p, and Rsr1p
LWy258	yeast_chr02_3_22	581558	624877	INV	YBR200W-A		inverted	Nonessential	Uncharacterized	Putative protein of unknown function; identified by fungal homology and RT-PCR
LWy258	yeast_chr02_3_22	581558	624877	INV	YBR201W	DER1	inverted	Nonessential	Verified	Endoplasmic reticulum membrane protein, required for ER-associated protein degradation of misfolded or unassembled proteins; N- and C- termini protrude into the cytoplasm, has similarity to Dfm1p
LWy258	yeast_chr02_3_22	581558	624877	INV	YBR201C-A		inverted	Nonessential	Uncharacterized	Putative protein of unknown function
LWy258	yeast_chr02_3_22	581558	624877	INV	YBR202W	MCM7, CDC47	inverted	Essential	Verified	Component of the heterohexameric MCM2-7 complex, which primes origins of DNA replication in G1 and becomes an active ATP-dependent helicase that promotes DNA melting and elongation in S-phase; forms an Mcm4p-6p-7p subcomplex
LWy258	yeast_chr02_3_22	581558	624877	INV	YBR203W	COS111	inverted	Nonessential	Verified	Protein required for resistance to the antifungal drug ciclopirox olamine; not related to the subtelomerically-encoded COS family; the authentic, non-tagged protein is detected in highly purified mitochondria in high-throughput studies
LWy258	yeast_chr02_3_22	581558	624877	INV	YBR204C	LDH1	inverted	Nonessential	Verified	Serine hydrolase; exhibits active esterase plus weak triacylglycerol lipase activities; proposed role in lipid homeostasis, regulating phospholipid and non-polar lipid levels and required for mobilization of LD-stored lipids; localizes to the lipid droplet (LD) surface; contains a classical serine containing catalytic triad (GxSxG motif)
LWy258	yeast_chr02_3_22	581558	624877	INV	YBR205W	KTR3	inverted	Nonessential	Verified	Putative alpha-1, 2-mannosyltransferase involved in O- and N-linked protein glycosylation; member of the KRE2/MNT1 mannosyltransferase family; Svp26p mediates uptake of Ktr3p into COPII vesicles
LWy258	yeast_chr02_3_22	581558	624877	INV	YBR206W		inverted	Nonessential	Dubious	Dubious open reading frame unlikely to encode a protein, based on available experimental and comparative sequence data; partially overlaps the verified gene KTR3
LWy258	yeast_chr02_3_22	581558	624877	INV	YBR207W	FTH1	inverted	Nonessential	Verified	Putative high affinity iron transporter involved in transport of intravacuolar stores of iron; forms complex with Fet5p; expression is regulated by iron; proposed to play indirect role in endocytosis
LWy258	yeast_chr02_3_22	581558	624877	INV	YBR208C	DUR1, 2, DUR80	inverted	Nonessential	Verified	Urea amidolyase, contains both urea carboxylase and allophanate hydrolase activities, degrades urea to CO2 and NH3; expression sensitive to nitrogen catabolite repression and induced by allophanate, an intermediate in allantoin degradation
LWy258	yeast_chr02_3_22	581558	624877	INV	YBR209W		inverted	Nonessential	Dubious	Dubious open reading frame unlikely to encode a protein, based on available experimental and comparative sequence data; YBR209W is not an essential gene
LWy258	yeast_chr02_3_22	581558	624877	INV	YBR210W	ERV15	inverted	Nonessential	Verified	Protein involved in export of proteins from the endoplasmic reticulum, has similarity to Erv14p
LWy258	yeast_chr02_3_22	581558	624877	INV	YBR211C	AME1, ARP100	inverted	Essential	Verified	Essential kinetochore protein associated with microtubules and spindle pole bodies; component of the kinetochore sub-complex COMA (Ctf19p, Okp1p, Mcm21p, Ame1p); involved in spindle checkpoint maintenance
LWy258	yeast_chr02_3_22	581558	624877	INV	YBR212W	NGR1, RBP1	inverted	Nonessential	Verified	RNA binding protein that negatively regulates growth rate; interacts with the 3' UTR of the mitochondrial porin (POR1) mRNA and enhances its degradation; overexpression impairs mitochondrial function; interacts with Dhh1p to mediate POR1 mRNA decay; expressed in stationary phase
LWy258	yeast_chr02_3_22	581558	624877	INV	YBR213W	MET8	inverted	Nonessential	Verified	Bifunctional dehydrogenase and ferrochelatase, involved in the biosynthesis of siroheme, a prosthetic group used by sulfite reductase; required for sulfate assimilation and methionine biosynthesis
LWy258	yeast_chr02_3_22	581558	624877	INV	YBR214W	SDS24	inverted	Nonessential	Verified	One of two S. cerevisiae homologs (Sds23p and Sds24p) of the S. pombe Sds23 protein, which is implicated in APC/cyclosome regulation; involved in cell separation during budding; may play an indirect role in fluid-phase endocytosis
LWy258	yeast_chr02_3_22	581558	624877	INV	YBR215W	HPC2	inverted	Nonessential	Verified	Subunit of the HIR complex, a nucleosome assembly complex involved in regulation of histone gene transcription; mutants display synthetic defects with subunits of FACT, a complex that allows passage of RNA Pol II through nucleosomes
LWy258	yeast_chr02_3_22	581558	624877	INV	YBR216C	YBP1	CDS-NON_Native_UTR	Nonessential	Verified	Protein required for oxidation of specific cysteine residues of the transcription factor Yap1p, resulting in the nuclear localization of Yap1p in response to stress
LWy258	yeast_chr02_3_22	690041	716070	INV	YBR251W	MRPS5	inverted	fast_growth	Verified	Mitochondrial ribosomal protein of the small subunit
LWy258	yeast_chr02_3_22	690041	716070	INV	YBR252W	DUT1	inverted	Essential	Verified	deoxyuridine triphosphate diphosphatase (dUTPase); catalyzes hydrolysis of dUTP to dUMP and PPi, thereby preventing incorporation of uracil into DNA during replication; critical for the maintenance of genetic stability; also has diphosphatase activity on deoxyinosine triphosphate
LWy258	yeast_chr02_3_22	690041	716070	INV	YBR253W	SRB6, MED22	inverted	Essential	Verified	Subunit of the RNA polymerase II mediator complex; associates with core polymerase subunits to form the RNA polymerase II holoenzyme; essential for transcriptional regulation
LWy258	yeast_chr02_3_22	690041	716070	INV	YBR254C	TRS20	inverted	Essential	Verified	One of 10 subunits of the transport protein particle (TRAPP) complex of the cis-Golgi which mediates vesicle docking and fusion; mutations in the human homolog cause the spondyloepiphyseal dysplasia tarda (SEDL) disorder
LWy258	yeast_chr02_3_22	690041	716070	INV	YBR255W	MTC4	inverted	Nonessential	Verified	Protein of unknown function, required for normal growth rate at 15 degrees C; green fluorescent protein (GFP)-fusion protein localizes to the cytoplasm in a punctate pattern; mtc4 is synthetically sick with cdc13-1
LWy258	yeast_chr02_3_22	690041	716070	INV	YBR255C-A		inverted	Nonessential	Uncharacterized	Putative protein of unknown function; may interact with respiratory chain complexes III (ubiquinol-cytochrome c reductase) or IV (cytochrome c oxidase); identified by sequence comparison with hemiascomycetous yeast species
LWy258	yeast_chr02_3_22	690041	716070	INV	YBR256C	RIB5	inverted	Essential	Verified	Riboflavin synthase; catalyzes the last step of the riboflavin biosynthesis pathway
LWy258	yeast_chr02_3_22	690041	716070	INV	YBR257W	POP4	inverted	Essential	Verified	Subunit of both RNase MRP and nuclear RNase P; RNase MRP cleaves pre-rRNA, while nuclear RNase P cleaves tRNA precursors to generate mature 5' ends and facilitates turnover of nuclear RNAs; binds to the RPR1 RNA subunit in RNase P
LWy258	yeast_chr02_3_22	690041	716070	INV	YBR258C	SHG1, CPS15	inverted	Nonessential	Verified	Subunit of the COMPASS (Set1C) complex, which methylates histone H3 on lysine 4 and is required in transcriptional silencing near telomeres
LWy258	yeast_chr02_3_22	690041	716070	INV	YBR259W		inverted	Nonessential	Uncharacterized	Putative protein of unknown function; YBR259W is not an essential gene
LWy258	yeast_chr02_3_22	690041	716070	INV	YBR260C	RGD1	inverted	Nonessential	Verified	GTPase-activating protein (RhoGAP) for Rho3p and Rho4p, possibly involved in control of actin cytoskeleton organization
LWy258	yeast_chr02_3_22	690041	716070	INV	YBR261C	TAE1, NTM1	inverted	Nonessential	Verified	AdoMet-dependent proline methyltransferase; catalyzes the dimethylation of ribosomal proteins Rpl12 and Rps25 at N-terminal proline residues; has a role in protein synthesis; fusion protein localizes to the cytoplasm
LWy258	yeast_chr02_3_22	690041	716070	INV	YBR262C	AIM5, FMP51, MCS12	inverted	Nonessential	Verified	Mitochondrial inner membrane protein; subunit of the mitochondrial inner membrane organizing system (MitOS, MICOS, or MINOS), a scaffold-like structure on the intermembrane space side of the inner membrane which has a role in the maintenance of crista junctions and inner membrane architecture
LWy258	yeast_chr02_3_22	690041	716070	INV	YBR263W	SHM1, SHMT1, TMP3	inverted	Nonessential	Verified	Mitochondrial serine hydroxymethyltransferase, converts serine to glycine plus 5, 10 methylenetetrahydrofolate; involved in generating precursors for purine, pyrimidine, amino acid, and lipid biosynthesis; reverse reaction generates serine
LWy258	yeast_chr02_3_22	690041	716070	INV	YBR264C	YPT10	inverted	Nonessential	Verified	Rab family GTP-binding protein that contains the PEST signal sequence specific for proteolytic enzymes; may be involved in vesicular transport; overexpression leads to accumulation of Golgi-like cisternae with budding vesicles
LWy258	yeast_chr02_3_22	690041	716070	INV	YBR265W	TSC10	inverted	Essential	Verified	3-ketosphinganine reductase, catalyzes the second step in phytosphingosine synthesis, essential for growth in the absence of exogenous dihydrosphingosine or phytosphingosine, member of short chain dehydrogenase/reductase protein family
LWy258	yeast_chr02_3_22	690041	716070	INV	YBR267W	REI1	inverted	fast_growth	Verified	Cytoplasmic pre-60S factor; required for the correct recycling of shuttling factors Alb1, Arx1 and Tif6 at the end of the ribosomal large subunit biogenesis; involved in bud growth in the mitotic signaling network
LWy258	yeast_chr02_3_22	690041	716070	INV	YBR266C	SLM6	inverted	fast_growth	Dubious	Protein with a potential role in actin cytoskeleton organization; gene exhibits synthetic genetic interaction with MSS4 encoding phosphatidylinositol 4-phosphate kinase
LWy258	yeast_chr02_3_22	690041	716070	INV	YBR268W	MRPL37	inverted	fast_growth	Verified	Mitochondrial ribosomal protein of the large subunit
LWy258	yeast_chr02_3_22	690041	716070	INV	YBR269C	FMP21	inverted	Nonessential	Uncharacterized	Putative protein of unknown function; the authentic, non-tagged protein is detected in highly purified mitochondria in high-throughput studies
LWy258	yeast_chr02_3_22	690041	716070	INV	YBR270C	BIT2	inverted	Nonessential	Uncharacterized	Subunit of TORC2, a membrane-associated complex that regulates actin cytoskeletal dynamics during polarized growth and cell wall integrity; interacts with Slm1p and Slm2p, homologous PH domain-containing TORC2 substrates; similar to Bit61p
LWy258	yeast_chr02_3_22	690041	716070	INV	YBR271W		inverted	Nonessential	Uncharacterized	S-adenosylmethionine-dependent methyltransferase; belongs to the seven beta-strand family; green fluorescent protein (GFP)-fusion protein localizes to the cytoplasm; predicted to be involved in ribosome biogenesis
LWy258	yeast_chr02_3_22	732447	732697	DEL	YBR279W	PAF1	CDS-CDS	fast_growth	Verified	Component of the Paf1p complex involved in transcription elongation; binds to and modulates the activity of RNA polymerases I and II; required for expression of a subset of genes, including cell cycle-regulated genes; involved in SER3 repression by helping to maintain SRG1 transcription-dependent nucleosome occupancy; homolog of human PD2/hPAF1
LWy258	yeast_chr02_3_22	732447	732697	DEL	YBR280C	SAF1	CDS-CDS	Nonessential	Verified	F-Box protein involved in proteasome-dependent degradation of Aah1p during entry of cells into quiescence; interacts with Skp1
LWy259	yeast_chr02_3_22	212908	212941	INS	exo-gene	exogenous violacein synthesis genes	-	-	-	-
LWy259	yeast_chr02_3_22	212908	212941	INS	YBL003C	HTA2, H2A2	CDS-NC	Nonessential	Verified	Histone H2A, core histone protein required for chromatin assembly and chromosome function; one of two nearly identical (see also HTA1) subtypes; DNA damage-dependent phosphorylation by Mec1p facilitates DNA repair; acetylated by Nat4p
LWy259	yeast_chr02_3_22	121692	134777	INV	YBL043W	ECM13	CDS-NON_Native_UTR	Nonessential	Verified	Non-essential protein of unknown function; induced by treatment with 8-methoxypsoralen and UVA irradiation
LWy259	yeast_chr02_3_22	121692	134777	INV	YBL042C	FUI1	inverted	Nonessential	Verified	High affinity uridine permease, localizes to the plasma membrane; also mediates low but significant transport of the cytotoxic nucleoside analog 5-fluorouridine; not involved in uracil transport
LWy259	yeast_chr02_3_22	121692	134777	INV	YBL041W	PRE7, PRS3	inverted	Essential	Verified	Beta 6 subunit of the 20S proteasome
LWy259	yeast_chr02_3_22	121692	134777	INV	YBL040C	ERD2	inverted	Essential	Verified	HDEL receptor, an integral membrane protein that binds to the HDEL motif in proteins destined for retention in the endoplasmic reticulum; has a role in maintenance of normal levels of ER-resident proteins
LWy259	yeast_chr02_3_22	121692	134777	INV	YBL039W-B	YBL039W-A	inverted	Nonessential	Uncharacterized	Putative protein of unknown function
LWy259	yeast_chr02_3_22	121692	134777	INV	YBL039C	URA7	inverted	fast_growth	Verified	Major CTP synthase isozyme (see also URA8), catalyzes the ATP-dependent transfer of the amide nitrogen from glutamine to UTP, forming CTP, the final step in de novo biosynthesis of pyrimidines; involved in phospholipid biosynthesis
LWy259	yeast_chr02_3_22	121692	134777	INV	YBL039C-A		inverted	Nonessential	Dubious	Dubious open reading frame unlikely to encode a protein, based on available experimental and comparative sequence data; completely overlaps the verified ORF URA7; identified by expression profiling and mass spectrometry
LWy259	yeast_chr02_3_22	121692	134777	INV	YBL038W	MRPL16	inverted	Nonessential	Verified	Mitochondrial ribosomal protein of the large subunit
LWy259	yeast_chr02_3_22	121692	134777	INV	YBL037W	APL3	inverted	Nonessential	Verified	Alpha-adaptin, large subunit of the clathrin associated protein complex (AP-2); involved in vesicle mediated transport
LWy259	yeast_chr02_3_22	121692	134777	INV	YBL036C		CDS-NON_Native_UTR	Nonessential	Verified	Putative non-specific single-domain racemase based on structural similarity; binds pyridoxal 5'-phosphate; expression of GFP-fusion protein induced in response to the DNA-damaging agent MMS
LWy259	yeast_chr02_3_22	292761	298280	DEL	YBR043C	QDR3, AQR2	deleted	Nonessential	Verified	Multidrug transporter of the major facilitator superfamily, has a role in polyamine homeostasis; expression is upregulated under polyamine stress; required for resistance to quinidine, barban, cisplatin, and bleomycin
LWy259	yeast_chr02_3_22	292761	298280	DEL	YBR044C	TCM62	deleted	Nonessential	Verified	Protein involved in the assembly of the mitochondrial succinate dehydrogenase complex; putative chaperone
LWy259	yeast_chr02_3_22	292761	298280	DEL	YBR045C	GIP1	CDS-NON_Native_UTR	Nonessential	Verified	Meiosis-specific regulatory subunit of the Glc7p protein phosphatase, regulates spore wall formation and septin organization, required for expression of some late meiotic genes and for normal localization of Glc7p
LWy259	yeast_chr02_3_22	297748	716070	DUP	YBR045C	GIP1	duplicated	Nonessential	Verified	Meiosis-specific regulatory subunit of the Glc7p protein phosphatase, regulates spore wall formation and septin organization, required for expression of some late meiotic genes and for normal localization of Glc7p
LWy259	yeast_chr02_3_22	297748	716070	DUP	YBR046C	ZTA1	duplicated	Nonessential	Verified	NADPH-dependent quinone reductase, GFP-tagged protein localizes to the cytoplasm and nucleus; has similarity to E. coli quinone oxidoreductase and to human zeta-crystallin
LWy259	yeast_chr02_3_22	297748	716070	DUP	YBR047W	FMP23	duplicated	Nonessential	Uncharacterized	Putative protein of unknown function; proposed to be involved in iron or copper homeostasis; the authentic, non-tagged protein is detected in highly purified mitochondria in high-throughput studies
LWy259	yeast_chr02_3_22	297748	716070	DUP	YBR048W	RPS11B	duplicated	fast_growth	Verified	Protein component of the small (40S) ribosomal subunit; identical to Rps11Ap and has similarity to E. coli S17 and rat S11 ribosomal proteins
LWy259	yeast_chr02_3_22	297748	716070	DUP	YBR049C	REB1, GRF2	duplicated	Essential	Verified	RNA polymerase I enhancer binding protein; DNA binding protein which binds to genes transcribed by both RNA polymerase I and RNA polymerase II; required for termination of RNA polymerase I transcription
LWy259	yeast_chr02_3_22	297748	716070	DUP	YBR050C	REG2	duplicated	Nonessential	Verified	Regulatory subunit of the Glc7p type-1 protein phosphatase; involved with Reg1p, Glc7p, and Snf1p in regulation of glucose-repressible genes, also involved in glucose-induced proteolysis of maltose permease
LWy259	yeast_chr02_3_22	297748	716070	DUP	YBR051W		duplicated	Nonessential	Dubious	Dubious open reading frame unlikely to encode a protein, based on available experimental and comparative sequence data; partiallly overlaps the REG2/YBR050C regulatory subunit of the Glc7p type-1 protein phosphatase
LWy259	yeast_chr02_3_22	297748	716070	DUP	YBR052C	RFS1	duplicated	Nonessential	Verified	Protein of unknown function; member of a flavodoxin-like fold protein family that includes Pst2p and Ycp4p; green fluorescent protein (GFP)-fusion protein localizes to the cytoplasm in a punctate pattern
LWy259	yeast_chr02_3_22	297748	716070	DUP	YBR053C		duplicated	Nonessential	Uncharacterized	Putative protein of unknown function; induced by cell wall perturbation
LWy259	yeast_chr02_3_22	297748	716070	DUP	YBR054W	YRO2	duplicated	Nonessential	Verified	Protein of unknown function with similarity to archaeal rhodopsins; the authentic, non-tagged protein is detected in a phosphorylated state in highly purified mitochondria in high-throughput studies; transcriptionally regulated by Haa1p
LWy259	yeast_chr02_3_22	297748	716070	DUP	YBR055C	PRP6, RNA6, TSM7269	duplicated	Essential	Verified	Splicing factor, component of the U4/U6-U5 snRNP complex
LWy259	yeast_chr02_3_22	297748	716070	DUP	YBR056W		duplicated	Nonessential	Uncharacterized	Putative cytoplasmic protein of unknown function
LWy259	yeast_chr02_3_22	297748	716070	DUP	YBR056W-A		duplicated	Nonessential	Dubious	Dubious open reading frame unlikely to encode a protein, based on available experimental and comparative sequence data; partially overlaps the dubious ORF YBR056C-B
LWy259	yeast_chr02_3_22	297748	716070	DUP	YBR056C-B		duplicated	Nonessential	Dubious	Dubious open reading frame unlikely to encode a protein, based on available experimental and comparative sequence data; almost completely overlaps the dubious ORF YBR056W-A
LWy259	yeast_chr02_3_22	297748	716070	DUP	YBR057C	MUM2, SPOT8	duplicated	Nonessential	Verified	Cytoplasmic protein essential for meiotic DNA replication and sporulation; interacts with Orc2p, which is a component of the origin recognition complex
LWy259	yeast_chr02_3_22	297748	716070	DUP	YBR058C	UBP14, GID6	duplicated	Nonessential	Verified	Ubiquitin-specific protease that specifically disassembles unanchored ubiquitin chains; involved in fructose-1, 6-bisphosphatase (Fbp1p) degradation; similar to human isopeptidase T
LWy259	yeast_chr02_3_22	297748	716070	DUP	YBR058C-A	TSC3	duplicated	Nonessential	Verified	Protein that stimulates the activity of serine palmitoyltransferase (Lcb1p, Lcb2p) several-fold; involved in sphingolipid biosynthesis
LWy259	yeast_chr02_3_22	297748	716070	DUP	YBR059C	AKL1	duplicated	Nonessential	Verified	Ser-Thr protein kinase, member (with Ark1p and Prk1p) of the Ark kinase family; involved in endocytosis and actin cytoskeleton organization
LWy259	yeast_chr02_3_22	297748	716070	DUP	YBR060C	ORC2, RRR1, SIR5	duplicated	Essential	Verified	Subunit of the origin recognition complex, which directs DNA replication by binding to replication origins and is also involved in transcriptional silencing; interacts with Spp1p and with trimethylated histone H3; phosphorylated by Cdc28p
LWy259	yeast_chr02_3_22	297748	716070	DUP	YBR061C	TRM7	duplicated	Nonessential	Verified	2'-O-ribose methyltransferase, methylates the 2'-O-ribose of nucleotides at positions 32 and 34 of the tRNA anticodon loop
LWy259	yeast_chr02_3_22	297748	716070	DUP	YBR062C		duplicated	Nonessential	Uncharacterized	Protein of unknown function that interacts with Msb2p; may play a role in activation of the filamentous growth pathway.
LWy259	yeast_chr02_3_22	297748	716070	DUP	YBR063C		duplicated	Nonessential	Uncharacterized	Putative protein of unknown function; YBR063C is not an essential gene
LWy259	yeast_chr02_3_22	297748	716070	DUP	YBR064W		duplicated	Nonessential	Dubious	Dubious open reading frame unlikely to encode a protein; partially overlaps the uncharacterized ORF YBR063C
LWy259	yeast_chr02_3_22	297748	716070	DUP	YBR065C	ECM2, SLT11	duplicated	Nonessential	Verified	Pre-mRNA splicing factor, facilitates the cooperative formation of U2/U6 helix II in association with stem II in the spliceosome, function may be regulated by Slu7p
LWy259	yeast_chr02_3_22	297748	716070	DUP	YBR066C	NRG2	duplicated	Nonessential	Verified	Transcriptional repressor that mediates glucose repression and negatively regulates filamentous growth; has similarity to Nrg1p
LWy259	yeast_chr02_3_22	297748	716070	DUP	YBR067C	TIP1	duplicated	Nonessential	Verified	Major cell wall mannoprotein with possible lipase activity; transcription is induced by heat- and cold-shock; member of the Srp1p/Tip1p family of serine-alanine-rich proteins
LWy259	yeast_chr02_3_22	297748	716070	DUP	YBR068C	BAP2	duplicated	Nonessential	Verified	High-affinity leucine permease, functions as a branched-chain amino acid permease involved in the uptake of leucine, isoleucine and valine; contains 12 predicted transmembrane domains
LWy259	yeast_chr02_3_22	297748	716070	DUP	YBR069C	TAT1, TAP1, VAP1	duplicated	Nonessential	Verified	Amino acid transport protein for valine, leucine, isoleucine, and tyrosine, low-affinity tryptophan and histidine transporter; overexpression confers FK506 and FTY720 resistance
LWy259	yeast_chr02_3_22	297748	716070	DUP	YBR070C	ALG14	duplicated	Essential	Verified	Component of UDP-GlcNAc transferase required for the second step of dolichyl-linked oligosaccharide synthesis; anchors the catalytic subunit Alg13p to the ER membrane; similar to bacterial and human glycosyltransferases
LWy259	yeast_chr02_3_22	297748	716070	DUP	YBR071W		duplicated	Nonessential	Verified	Protein of unknown function found in the cytoplasm and bud neck; mRNA expression may be regulated by the cell cycle and/or cell wall stress; overexpression of YBR071W affects endocytic protein trafficking
LWy259	yeast_chr02_3_22	297748	716070	DUP	YBR072W	HSP26	duplicated	Nonessential	Verified	Small heat shock protein (sHSP) with chaperone activity; forms hollow, sphere-shaped oligomers that suppress unfolded proteins aggregation; oligomer activation requires heat-induced conformational change; also has mRNA binding activity
LWy259	yeast_chr02_3_22	297748	716070	DUP	YBR072C-A		duplicated	Nonessential	Uncharacterized	Putative protein of unknown function; identified by fungal homology and RT-PCR
LWy259	yeast_chr02_3_22	297748	716070	DUP	YBR073W	RDH54, TID1	duplicated	Nonessential	Verified	DNA-dependent ATPase, stimulates strand exchange by modifying the topology of double-stranded DNA; involved in recombinational repair of DNA double-strand breaks during mitosis and meiosis; proposed to be involved in crossover interference
LWy259	yeast_chr02_3_22	297748	716070	DUP	YBR074W	YBR075W	duplicated	Nonessential	Uncharacterized	Putative metalloprotease
LWy259	yeast_chr02_3_22	297748	716070	DUP	YBR076W	ECM8	duplicated	Nonessential	Verified	Non-essential protein of unknown function
LWy259	yeast_chr02_3_22	297748	716070	DUP	YBR076C-A		duplicated	Nonessential	Dubious	Dubious open reading frame unlikely to encode a protein; partially overlaps verified gene ECM8; identified by fungal homology and RT-PCR
LWy259	yeast_chr02_3_22	297748	716070	DUP	YBR077C	SLM4, EGO3, GSE1, NIR1	duplicated	Nonessential	Verified	Component of the EGO complex, which is involved in the regulation of microautophagy, and of the GSE complex, which is required for proper sorting of amino acid permease Gap1p; gene exhibits synthetic genetic interaction with MSS4
LWy259	yeast_chr02_3_22	297748	716070	DUP	YBR078W	ECM33	duplicated	Nonessential	Verified	GPI-anchored protein of unknown function, has a possible role in apical bud growth; GPI-anchoring on the plasma membrane crucial to function; phosphorylated in mitochondria; similar to Sps2p and Pst1p
LWy259	yeast_chr02_3_22	297748	716070	DUP	YBR079C	RPG1, TIF32	duplicated	Essential	Verified	eIF3a subunit of the core complex of translation initiation factor 3 (eIF3), essential for translation; part of a Prt1p-Rpg1p-Nip1p subcomplex that stimulates binding of mRNA and tRNA(i)Met to ribosomes; involved in translation reinitiation
LWy259	yeast_chr02_3_22	297748	716070	DUP	YBR080C	SEC18, ANU4	duplicated	Essential	Verified	ATPase required for vesicular transport between ER and Golgi, the 'priming' step in homotypic vacuole fusion, autophagy, and protein secretion; releases Sec17p from SNAP complexes; has similarity to mammalian NSF
LWy259	yeast_chr02_3_22	297748	716070	DUP	YBR081C	SPT7, GIT2	duplicated	Nonessential	Verified	Subunit of the SAGA transcriptional regulatory complex, involved in proper assembly of the complex; also present as a C-terminally truncated form in the SLIK/SALSA transcriptional regulatory complex
LWy259	yeast_chr02_3_22	297748	716070	DUP	YBR082C	UBC4	duplicated	Nonessential	Verified	Ubiquitin-conjugating enzyme (E2), mediates degradation of abnormal or excess proteins, including calmodulin and histone H3; interacts with many SCF ubiquitin protein ligases; component of the cellular stress response
LWy259	yeast_chr02_3_22	297748	716070	DUP	YBR083W	TEC1, ROC1	duplicated	Nonessential	Verified	Transcription factor targeting filamentation genes and Ty1 expression; Ste12p activation of most filamentation gene promoters depends on Tec1p and Tec1p transcriptional activity is dependent on its association with Ste12p; binds to TCS elements upstream of filamentation genes, which are regulated by Tec1p/Ste12p/Dig1p complex; competes with Dig2p for binding to Ste12p/Dig1p; positive regulator of…
LWy259	yeast_chr02_3_22	297748	716070	DUP	YBR084W	MIS1	duplicated	Nonessential	Verified	Mitochondrial C1-tetrahydrofolate synthase, involved in interconversion between different oxidation states of tetrahydrofolate (THF); provides activities of formyl-THF synthetase, methenyl-THF cyclohydrolase, and methylene-THF dehydrogenase
LWy259	yeast_chr02_3_22	297748	716070	DUP	YBR084C-A	RPL19A	duplicated	fast_growth	Verified	Protein component of the large (60S) ribosomal subunit, nearly identical to Rpl19Bp and has similarity to rat L19 ribosomal protein; rpl19a and rpl19b single null mutations result in slow growth, while the double null mutation is lethal
LWy259	yeast_chr02_3_22	297748	716070	DUP	YBR085W	AAC3, ANC3	duplicated	Nonessential	Verified	Mitochondrial inner membrane ADP/ATP translocator, exchanges cytosolic ADP for mitochondrially synthesized ATP; expressed under anaerobic conditions; similar to Pet9p and Aac1p; has roles in maintenance of viability and in respiration
LWy259	yeast_chr02_3_22	297748	716070	DUP	YBR085C-A		duplicated	Nonessential	Uncharacterized	Putative protein of unknown function; green fluorescent protein (GFP)-fusion protein localizes to the cytoplasm and to the nucleus
LWy259	yeast_chr02_3_22	297748	716070	DUP	YBR086C	IST2	duplicated	Nonessential	Verified	Plasma membrane protein that may be involved in osmotolerance, localizes to the mother cell in small-budded cells and to the bud in medium- and large-budded cells; mRNA is transported to the bud tip by an actomyosin-driven process
LWy259	yeast_chr02_3_22	297748	716070	DUP	YBR087W	RFC5	duplicated	Essential	Verified	Subunit of heteropentameric Replication factor C (RF-C), which is a DNA binding protein and ATPase that acts as a clamp loader of the proliferating cell nuclear antigen (PCNA) processivity factor for DNA polymerases delta and epsilon
LWy259	yeast_chr02_3_22	297748	716070	DUP	YBR088C	POL30	duplicated	Essential	Verified	Proliferating cell nuclear antigen (PCNA), functions as the sliding clamp for DNA polymerase delta; may function as a docking site for other proteins required for mitotic and meiotic chromosomal DNA replication and for DNA repair
LWy259	yeast_chr02_3_22	297748	716070	DUP	YBR089W		duplicated	Essential	Dubious	Dubious open reading frame unlikely to encode a protein, based on available experimental and comparative sequence data; almost completely overlaps the verified gene POL30
LWy259	yeast_chr02_3_22	297748	716070	DUP	YBR089C-A	NHP6B, YBR090C-A	duplicated	Nonessential	Verified	High-mobility group (HMG) protein that binds to and remodels nucleosomes; involved in recruiting FACT and other chromatin remodelling complexes to the chromosomes; functionally redundant with Nhp6Ap; homologous to mammalian HMGB1 and HMGB2
LWy259	yeast_chr02_3_22	297748	716070	DUP	YBR090C		duplicated	Nonessential	Uncharacterized	Putative protein of unknown function; green fluorescent protein (GFP)-fusion protein localizes to the cytoplasm and nucleus
LWy259	yeast_chr02_3_22	297748	716070	DUP	YBR091C	TIM12, MRS5	duplicated	Essential	Verified	Essential protein of the inner mitochondrial membrane, peripherally localized; component of the TIM22 complex, which is a twin-pore translocase that mediates insertion of numerous multispanning inner membrane proteins
LWy259	yeast_chr02_3_22	297748	716070	DUP	YBR092C	PHO3, phoC	duplicated	Nonessential	Verified	Constitutively expressed acid phosphatase similar to Pho5p; brought to the cell surface by transport vesicles; hydrolyzes thiamin phosphates in the periplasmic space, increasing cellular thiamin uptake; expression is repressed by thiamin
LWy259	yeast_chr02_3_22	297748	716070	DUP	YBR093C	PHO5, phoE	duplicated	Nonessential	Verified	Repressible acid phosphatase (1 of 3) that also mediates extracellular nucleotide-derived phosphate hydrolysis; secretory pathway derived cell surface glycoprotein; induced by phosphate starvation and coordinately regulated by PHO4 and PHO2
LWy259	yeast_chr02_3_22	297748	716070	DUP	YBR094W	PBY1	duplicated	Nonessential	Verified	Putative tubulin tyrosine ligase associated with P-bodies
LWy259	yeast_chr02_3_22	297748	716070	DUP	YBR095C	RXT2, RAF60	duplicated	Nonessential	Verified	Subunit of the histone deacetylase Rpd3L complex; possibly involved in cell fusion and invasive growth
LWy259	yeast_chr02_3_22	297748	716070	DUP	YBR096W		duplicated	Nonessential	Uncharacterized	Putative protein of unknown function; green fluorescent protein (GFP)-fusion protein localizes to the ER
LWy259	yeast_chr02_3_22	297748	716070	DUP	YBR097W	VPS15, GRD8, VAC4, VPL19, VPS40	duplicated	Nonessential	Verified	Myristoylated serine/threonine protein kinase involved in vacuolar protein sorting; functions as a membrane-associated complex with Vps34p; active form recruits Vps34p to the Golgi membrane; interacts with the GDP-bound form of Gpa1p
LWy259	yeast_chr02_3_22	297748	716070	DUP	YBR098W	MMS4, SLX2, YBR100W	duplicated	Nonessential	Verified	Subunit of the structure-specific Mms4p-Mus81p endonuclease that cleaves branched DNA; involved in recombination, DNA repair, and joint molecule formation/resolution during meiotic recombination
LWy259	yeast_chr02_3_22	297748	716070	DUP	YBR099C		duplicated	Nonessential	Dubious	Dubious open reading frame unlikely to encode a protein, based on available experimental and comparative sequence data; completely overlaps the verified gene MMS4
LWy259	yeast_chr02_3_22	297748	716070	DUP	YBR101C	FES1	duplicated	Nonessential	Verified	Hsp70 (Ssa1p) nucleotide exchange factor, cytosolic homolog of Sil1p, which is the nucleotide exchange factor for BiP (Kar2p) in the endoplasmic reticulum
LWy259	yeast_chr02_3_22	297748	716070	DUP	YBR102C	EXO84, USA3	duplicated	Essential	Verified	Essential protein with dual roles in spliceosome assembly and exocytosis; the exocyst complex (Sec3p, Sec5p, Sec6p, Sec8p, Sec10p, Sec15p, Exo70p, and Exo84p) mediates polarized targeting of secretory vesicles to active sites of exocytosis
LWy259	yeast_chr02_3_22	297748	716070	DUP	YBR103W	SIF2, EMB1	duplicated	Nonessential	Verified	WD40 repeat-containing subunit of the Set3C histone deacetylase complex, which represses early/middle sporulation genes; antagonizes telomeric silencing; binds specifically to the Sir4p N-terminus
LWy259	yeast_chr02_3_22	297748	716070	DUP	YBR103C-A		duplicated	Nonessential	Dubious	Dubious open reading frame unlikely to encode a protein, based on experimental and comparative sequence data; identified by homology to related yeast
LWy259	yeast_chr02_3_22	297748	716070	DUP	YBR104W	YMC2	duplicated	Nonessential	Verified	Mitochondrial protein, putative inner membrane transporter with a role in oleate metabolism and glutamate biosynthesis; member of the mitochondrial carrier (MCF) family; has similarity with Ymc1p
LWy259	yeast_chr02_3_22	297748	716070	DUP	YBR105C	VID24, GID4	duplicated	Nonessential	Verified	Peripheral membrane protein located at Vid (vacuole import and degradation) vesicles; regulates fructose-1, 6-bisphosphatase (FBPase) targeting to the vacuole; promotes proteasome-dependent catabolite degradation of FBPase
LWy259	yeast_chr02_3_22	297748	716070	DUP	YBR106W	PHO88	duplicated	fast_growth	Verified	Probable membrane protein, involved in phosphate transport; pho88 pho86 double null mutant exhibits enhanced synthesis of repressible acid phosphatase at high inorganic phosphate concentrations
LWy259	yeast_chr02_3_22	297748	716070	DUP	YBR107C	IML3, MCM19	duplicated	Nonessential	Verified	Protein with a role in kinetochore function, localizes to the outer kinetochore in a Ctf19p-dependent manner, interacts with Chl4p and Ctf19p
LWy259	yeast_chr02_3_22	297748	716070	DUP	YBR108W	AIM3	duplicated	Nonessential	Verified	Protein interacting with Rvs167p; null mutant is viable and displays elevated frequency of mitochondrial genome loss
LWy259	yeast_chr02_3_22	297748	716070	DUP	YBR109C	CMD1, CaM	duplicated	Essential	Verified	Calmodulin; Ca++ binding protein that regulates Ca++ independent processes (mitosis, bud growth, actin organization, endocytosis, etc.) and Ca++ dependent processes (stress-activated pathways), targets include Nuf1p, Myo2p and calcineurin
LWy259	yeast_chr02_3_22	297748	716070	DUP	YBR109W-A		duplicated	Nonessential	Dubious	Putative protein of unknown function; questionable ORF from MIPS
LWy259	yeast_chr02_3_22	297748	716070	DUP	YBR110W	ALG1	duplicated	Essential	Verified	Mannosyltransferase, involved in asparagine-linked glycosylation in the endoplasmic reticulum (ER); essential for viability, mutation is functionally complemented by human ortholog
LWy259	yeast_chr02_3_22	297748	716070	DUP	YBR111C	YSA1, RMA2	duplicated	fast_growth	Verified	Nudix hydrolase family member with ADP-ribose pyrophosphatase activity; shown to metabolize O-acetyl-ADP-ribose to AMP and acetylated ribose 5'-phosphate
LWy259	yeast_chr02_3_22	297748	716070	DUP	YBR111W-A	SUS1	duplicated	Nonessential	Verified	Component of both the SAGA histone acetylase and TREX-2 complexes; interacts with RNA polymerase II; involved in mRNA export coupled transcription activation and elongation; involved in post-transcriptional tethering of active genes to the nuclear periphery and to non-nascent mRNP
LWy259	yeast_chr02_3_22	297748	716070	DUP	YBR112C	CYC8, CRT8, SSN6, [OCT1 ], [OCT]	duplicated	fast_growth	Verified	General transcriptional co-repressor, acts together with Tup1p; also acts as part of a transcriptional co-activator complex that recruits the SWI/SNF and SAGA complexes to promoters; can form the prion [OCT+]
LWy259	yeast_chr02_3_22	297748	716070	DUP	YBR113W		duplicated	Nonessential	Dubious	Dubious open reading frame unlikely to encode a protein, based on available experimental and comparative sequence data; partially overlaps the verified gene CYC8
LWy259	yeast_chr02_3_22	297748	716070	DUP	YBR114W	RAD16, PSO5	duplicated	Nonessential	Verified	Protein that recognizes and binds damaged DNA in an ATP-dependent manner (with Rad7p) during nucleotide excision repair; subunit of Nucleotide Excision Repair Factor 4 (NEF4) and the Elongin-Cullin-Socs (ECS) ligase complex
LWy259	yeast_chr02_3_22	297748	716070	DUP	YBR115C	LYS2	duplicated	Nonessential	Verified	Alpha aminoadipate reductase, catalyzes the reduction of alpha-aminoadipate to alpha-aminoadipate 6-semialdehyde, which is the fifth step in biosynthesis of lysine; activation requires posttranslational phosphopantetheinylation by Lys5p
LWy259	yeast_chr02_3_22	297748	716070	DUP	YBR116C		duplicated	Nonessential	Dubious	Dubious open reading frame unlikely to encode a protein, based on available experimental and comparative sequence data; partially overlaps the verified gene TKL2
LWy259	yeast_chr02_3_22	297748	716070	DUP	YBR117C	TKL2	duplicated	Nonessential	Verified	Transketolase, similar to Tkl1p; catalyzes conversion of xylulose-5-phosphate and ribose-5-phosphate to sedoheptulose-7-phosphate and glyceraldehyde-3-phosphate in the pentose phosphate pathway; needed for synthesis of aromatic amino acids
LWy259	yeast_chr02_3_22	297748	716070	DUP	YBR118W	TEF2, EF-1 alpha	duplicated	Nonessential	Verified	Translational elongation factor EF-1 alpha; also encoded by TEF1; functions in the binding reaction of aminoacyl-tRNA (AA-tRNA) to ribosomes; may also have a role in tRNA re-export from the nucleus
LWy259	yeast_chr02_3_22	297748	716070	DUP	YBR119W	MUD1	duplicated	Nonessential	Verified	U1 snRNP A protein, homolog of human U1-A; involved in nuclear mRNA splicing
LWy259	yeast_chr02_3_22	297748	716070	DUP	YBR120C	CBP6	duplicated	Nonessential	Verified	Mitochondrial protein required for translation of the COB mRNA; forms a complex with Cbp3p that binds to mt ribosomes near the polypeptide tunnel exit and promotes efficient translation of the COB mRNA; Cbp3p-Cbp6p complex also interacts with newly synthesized cytochrome b (Cobp) and Cbp4p to promote assembly of Cobp into the cytochrome bc1 complex
LWy259	yeast_chr02_3_22	297748	716070	DUP	YBR121C	GRS1	duplicated	Essential	Verified	Cytoplasmic and mitochondrial glycyl-tRNA synthase that ligates glycine to the cognate anticodon bearing tRNA; transcription termination factor that may interact with the 3'-end of pre-mRNA to promote 3'-end formation
LWy259	yeast_chr02_3_22	297748	716070	DUP	YBR121C-A		duplicated	Nonessential	Dubious	Dubious open reading frame unlikely to encode a protein, based on available experimental and comparative sequence data; completely contianed within the verified gene GRS1; identified by expression profiling and mass spectrometry
LWy259	yeast_chr02_3_22	297748	716070	DUP	YBR122C	MRPL36	duplicated	Nonessential	Verified	Mitochondrial ribosomal protein of the large subunit; overproduction suppresses mutations in the COX2 leader peptide-encoding region
LWy259	yeast_chr02_3_22	297748	716070	DUP	YBR123C	TFC1	duplicated	Essential	Verified	One of six subunits of the RNA polymerase III transcription initiation factor complex (TFIIIC); part of the TauA globular domain of TFIIIC that binds DNA at the BoxA promoter sites of tRNA and similar genes; human homolog is TFIIIC-63
LWy259	yeast_chr02_3_22	297748	716070	DUP	YBR124W		duplicated	Essential	Dubious	Putative protein of unknown function
LWy259	yeast_chr02_3_22	297748	716070	DUP	YBR125C	PTC4, GCT1	duplicated	Nonessential	Verified	Cytoplasmic type 2C protein phosphatase (PP2C); identified as a high-copy number suppressor of cnb1 mpk1 synthetic lethality; overexpression decreases high-osmolarity induced Hog1p phosphorylation and kinase activity
LWy259	yeast_chr02_3_22	297748	716070	DUP	YBR126C	TPS1, BYP1, CIF1, FDP1, GGS1, GLC6, TSS1	duplicated	fast_growth	Verified	Synthase subunit of trehalose-6-phosphate synthase/phosphatase complex, which synthesizes the storage carbohydrate trehalose; also found in a monomeric form; expression is induced by the stress response and repressed by the Ras-cAMP pathway
LWy259	yeast_chr02_3_22	297748	716070	DUP	YBR126W-A		duplicated	Nonessential	Dubious	Dubious ORF unlikely to encode a protein, based on available experimental and comparative sequence data; partially overlaps the dubious ORF YBR126W-B; identified by gene-trapping, microarray analysis, and genome-wide homology searches
LWy259	yeast_chr02_3_22	297748	716070	DUP	YBR126W-B		duplicated	Nonessential	Dubious	Dubious open reading frame unlikely to encode a protein, based on available experimental and comparative sequence data; partially overlaps the dubious ORF YBR126W-A; Identified by SAGE
LWy259	yeast_chr02_3_22	297748	716070	DUP	YBR127C	VMA2, ATPSV, VAT2	duplicated	fast_growth	Verified	Subunit B of the eight-subunit V1 peripheral membrane domain of the vacuolar H+-ATPase (V-ATPase), an electrogenic proton pump found throughout the endomembrane system; contains nucleotide binding sites; also detected in the cytoplasm
LWy259	yeast_chr02_3_22	297748	716070	DUP	YBR128C	ATG14, APG14, CVT12	duplicated	Nonessential	Verified	Autophagy-specific subunit of phosphatidylinositol 3-kinase complex I (with Vps34/15/30p); Atg14p targets complex I to the phagophore assembly site (PAS); required for localizing additional ATG proteins to the PAS; homolog of human Barkor
LWy259	yeast_chr02_3_22	297748	716070	DUP	YBR129C	OPY1	duplicated	Nonessential	Verified	Protein of unknown function, overproduction blocks cell cycle arrest in the presence of mating pheromone; the authentic, non-tagged protein is detected in highly purified mitochondria in high-throughput studies
LWy259	yeast_chr02_3_22	297748	716070	DUP	YBR130C	SHE3	duplicated	Nonessential	Verified	Protein that acts as an adaptor between Myo4p and the She2p-mRNA complex; part of the mRNA localization machinery that restricts accumulation of certain proteins to the bud; also required for cortical ER inheritance
LWy259	yeast_chr02_3_22	297748	716070	DUP	YBR131W	CCZ1, CVT16	duplicated	Nonessential	Verified	Protein involved in vacuolar assembly, essential for autophagy and the cytoplasm-to-vacuole pathway
LWy259	yeast_chr02_3_22	297748	716070	DUP	YBR131C-A		duplicated	Nonessential	Dubious	Dubious ORF unlikely to encode a protein, based on available experimental and comparative sequence data; partially overlaps the verified ORF YBR131W. Identified by gene-trapping, microarray analysis, and genome-wide homology searches
LWy259	yeast_chr02_3_22	297748	716070	DUP	YBR132C	AGP2	duplicated	Nonessential	Verified	High affinity polyamine permease, preferentially uses spermidine over putrescine; expression is down-regulated by osmotic stress; plasma membrane carnitine transporter, also functions as a low-affinity amino acid permease
LWy259	yeast_chr02_3_22	297748	716070	DUP	YBR133C	HSL7	duplicated	Nonessential	Verified	Protein arginine N-methyltransferase that exhibits septin and Hsl1p-dependent bud neck localization and periodic Hsl1p-dependent phosphorylation; required along with Hsl1p for bud neck recruitment, phosphorylation, and degradation of Swe1p
LWy259	yeast_chr02_3_22	297748	716070	DUP	YBR134W		duplicated	Nonessential	Dubious	Dubious open reading frame unlikely to encode a functional protein, based on available experimental and comparative sequence data
LWy259	yeast_chr02_3_22	297748	716070	DUP	YBR135W	CKS1	duplicated	Essential	Verified	Cyclin-dependent protein kinase regulatory subunit and adaptor; modulates proteolysis of M-phase targets through interactions with the proteasome; role in transcriptional regulation, recruiting proteasomal subunits to target gene promoters
LWy259	yeast_chr02_3_22	297748	716070	DUP	YBR136W	MEC1, ESR1, RAD31, SAD3	duplicated	Essential	Verified	Genome integrity checkpoint protein and PI kinase superfamily member; signal transducer required for cell cycle arrest and transcriptional responses prompted by damaged or unreplicated DNA; monitors and participates in meiotic recombination
LWy259	yeast_chr02_3_22	297748	716070	DUP	YBR137W		duplicated	Nonessential	Verified	Protein of unknown function; localized to the cytoplasm; binds to Replication Protein A (RPA); also interacts with Sgt2p; YBR137W is not an essential gene
LWy259	yeast_chr02_3_22	297748	716070	DUP	YBR138C	HDR1	duplicated	Nonessential	Uncharacterized	Cytoplasmic protein of unknown function, potentially phosphorylated by Cdc28p; YBR138C is not an essential gene
LWy259	yeast_chr02_3_22	297748	716070	DUP	YBR139W		duplicated	Nonessential	Verified	Putative serine type carboxypeptidase with a role in phytochelatin synthesis; green fluorescent protein (GFP)-fusion protein localizes to the vacuole; expression induced by nitrogen limitation in a GLN3, GAT1-independent manner
LWy259	yeast_chr02_3_22	297748	716070	DUP	YBR140C	IRA1, GLC1, PPD1	duplicated	Essential	Verified	GTPase-activating protein that negatively regulates RAS by converting it from the GTP- to the GDP-bound inactive form, required for reducing cAMP levels under nutrient limiting conditions, mediates membrane association of adenylate cyclase
LWy259	yeast_chr02_3_22	297748	716070	DUP	YBR141C		duplicated	Nonessential	Uncharacterized	Putative S-adenosylmethionine-dependent methyltransferase; green fluorescent protein (GFP)-fusion protein localizes to the nucleolus; YBR141C is not an essential gene
LWy259	yeast_chr02_3_22	297748	716070	DUP	YBR141W-A		duplicated	Nonessential	Dubious	Dubious ORF unlikely to encode a protein, based on available experimental and comparative sequence data; overlaps the uncharacterized ORF YBR141C; identified by gene-trapping, microarray analysis, and genome-wide homology searching
LWy259	yeast_chr02_3_22	297748	716070	DUP	YBR142W	MAK5	duplicated	Essential	Verified	Essential nucleolar protein, putative DEAD-box RNA helicase required for maintenance of M1 dsRNA virus; involved in biogenesis of large (60S) ribosomal subunits
LWy259	yeast_chr02_3_22	297748	716070	DUP	YBR143C	SUP45, SAL4, SUP1, SUP47	duplicated	Essential	Verified	Polypeptide release factor (eRF1) in translation termination; mutant form acts as a recessive omnipotent suppressor; methylated by Mtq2p-Trm112p in ternary complex eRF1-eRF3-GTP; mutation of methylation site confers resistance to zymocin
LWy259	yeast_chr02_3_22	297748	716070	DUP	YBR144C		duplicated	Nonessential	Dubious	Dubious open reading frame unlikely to encode a protein, based on available experimental and comparative sequence data; YBR144C is not an essential gene
LWy259	yeast_chr02_3_22	297748	716070	DUP	YBR145W	ADH5	duplicated	Nonessential	Verified	Alcohol dehydrogenase isoenzyme V; involved in ethanol production
LWy259	yeast_chr02_3_22	297748	716070	DUP	YBR146W	MRPS9	duplicated	Nonessential	Verified	Mitochondrial ribosomal protein of the small subunit
LWy259	yeast_chr02_3_22	297748	716070	DUP	YBR147W	RTC2, RRT11	duplicated	Nonessential	Verified	Protein of unknown function; mutant produces large lipid droplets, is resistant to fluconazole, has decreased levels of rDNA transcription, growth defects on minimal media, and suppresses cdc13-1; detected in highly purified mitochondria; similar to a G-protein coupled receptor from S. pombe
LWy259	yeast_chr02_3_22	297748	716070	DUP	YBR148W	YSW1	duplicated	Nonessential	Verified	Protein required for normal prospore membrane formation; interacts with Gip1p, which is the meiosis-specific regulatory subunit of the Glc7p protein phosphatase; expressed specifically in spores and localizes to the prospore membrane
LWy259	yeast_chr02_3_22	297748	716070	DUP	YBR149W	ARA1	duplicated	Nonessential	Verified	NADP+ dependent arabinose dehydrogenase, involved in carbohydrate metabolism; purified as homodimer; naturally occurs with a N-terminus degradation product
LWy259	yeast_chr02_3_22	297748	716070	DUP	YBR150C	TBS1	duplicated	Nonessential	Verified	Putative protein of unknown function; the authentic, non-tagged protein is detected in highly purified mitochondria in high-throughput studies
LWy259	yeast_chr02_3_22	297748	716070	DUP	YBR151W	APD1	duplicated	Nonessential	Verified	Protein of unknown function, required for normal localization of actin patches and for normal tolerance of sodium ions and hydrogen peroxide; localizes to both cytoplasm and nucleus
LWy259	yeast_chr02_3_22	297748	716070	DUP	YBR152W	SPP381	duplicated	Essential	Verified	mRNA splicing factor, component of U4/U6.U5 tri-snRNP; interacts genetically and physically with Prp38p
LWy259	yeast_chr02_3_22	297748	716070	DUP	YBR153W	RIB7	duplicated	Essential	Verified	Diaminohydroxyphoshoribosylaminopyrimidine deaminase; catalyzes the second step of the riboflavin biosynthesis pathway
LWy259	yeast_chr02_3_22	297748	716070	DUP	YBR154C	RPB5	duplicated	Essential	Verified	RNA polymerase subunit ABC27, common to RNA polymerases I, II, and III; contacts DNA and affects transactivation
LWy259	yeast_chr02_3_22	297748	716070	DUP	YBR155W	CNS1	duplicated	Essential	Verified	TPR-containing co-chaperone; binds both Hsp82p (Hsp90) and Ssa1p (Hsp70) and stimulates the ATPase activity of SSA1, ts mutants reduce Hsp82p function while over expression suppresses the phenotypes of an HSP82 ts allele and a cpr7 deletion
LWy259	yeast_chr02_3_22	297748	716070	DUP	YBR156C	SLI15	duplicated	Nonessential	Verified	Subunit of the conserved chromosomal passenger complex (CPC; Ipl1p-Sli15p-Bir1p-Nbl1p), which regulates kinetochore-microtubule attachments, activation of the spindle tension checkpoint, and mitotic spindle disassembly
LWy259	yeast_chr02_3_22	297748	716070	DUP	YBR157C	ICS2	duplicated	Nonessential	Verified	Protein of unknown function; null mutation does not confer any obvious defects in growth, spore germination, viability, or carbohydrate utilization
LWy259	yeast_chr02_3_22	297748	716070	DUP	YBR158W	AMN1, CST13, ICS4	duplicated	Nonessential	Verified	Protein required for daughter cell separation, multiple mitotic checkpoints, and chromosome stability; contains 12 degenerate leucine-rich repeat motifs; expression is induced by the Mitotic Exit Network (MEN)
LWy259	yeast_chr02_3_22	297748	716070	DUP	YBR159W	IFA38	duplicated	Nonessential	Verified	Microsomal beta-keto-reductase; contains oleate response element (ORE) sequence in the promoter region; mutants exhibit reduced VLCFA synthesis, accumulate high levels of dihydrosphingosine, phytosphingosine and medium-chain ceramides
LWy259	yeast_chr02_3_22	297748	716070	DUP	YBR160W	CDC28, CDK1, HSL5, SRM5	duplicated	Essential	Verified	Catalytic subunit of the main cell cycle cyclin-dependent kinase (CDK); alternately associates with G1 cyclins (CLNs) and G2/M cyclins (CLBs) which direct the CDK to specific substrates
LWy259	yeast_chr02_3_22	297748	716070	DUP	YBR161W	CSH1	duplicated	Nonessential	Verified	Probable catalytic subunit of a mannosylinositol phosphorylceramide (MIPC) synthase, forms a complex with probable regulatory subunit Csg2p; function in sphingolipid biosynthesis is overlapping with that of Sur1p
LWy259	yeast_chr02_3_22	297748	716070	DUP	YBR162C	TOS1	duplicated	Nonessential	Verified	Covalently-bound cell wall protein of unknown function; identified as a cell cycle regulated SBF target gene; deletion mutants are highly resistant to treatment with beta-1, 3-glucanase; has sequence similarity to YJL171C
LWy259	yeast_chr02_3_22	297748	716070	DUP	YBR162W-A	YSY6	duplicated	Nonessential	Verified	Protein whose expression suppresses a secretory pathway mutation in E. coli; has similarity to the mammalian RAMP4 protein involved in secretion
LWy259	yeast_chr02_3_22	297748	716070	DUP	YBR163W	EXO5, DEM1	duplicated	fast_growth	Verified	Mitochondrial 5'-3' exonuclease and sliding exonuclease, required for mitochondrial genome maintenance; distantly related to the RecB nuclease domain of bacterial RecBCD recombinases; may be regulated by the transcription factor Ace2
LWy259	yeast_chr02_3_22	297748	716070	DUP	YBR164C	ARL1, DLP2	duplicated	Nonessential	Verified	Soluble GTPase with a role in regulation of membrane traffic; regulates potassium influx; G protein of the Ras superfamily, similar to ADP-ribosylation factor
LWy259	yeast_chr02_3_22	297748	716070	DUP	YBR165W	UBS1	duplicated	Nonessential	Verified	Ubiquitin-conjugating enzyme suppressor that functions as a general positive regulator of Cdc34p activity; nuclear protein that may represent a link between nucleocytoplasmic transport and ubiquitin ligase activity
LWy259	yeast_chr02_3_22	297748	716070	DUP	YBR166C	TYR1	duplicated	fast_growth	Verified	Prephenate dehydrogenase involved in tyrosine biosynthesis, expression is dependent on phenylalanine levels
LWy259	yeast_chr02_3_22	297748	716070	DUP	YBR167C	POP7, RPP2	duplicated	Essential	Verified	Subunit of both RNase MRP and nuclear RNase P; RNase MRP cleaves pre-rRNA, while nuclear RNase P cleaves tRNA precursors to generate mature 5' ends and facilitates turnover of nuclear RNAs
LWy259	yeast_chr02_3_22	297748	716070	DUP	YBR168W	PEX32	duplicated	fast_growth	Verified	Peroxisomal integral membrane protein, involved in negative regulation of peroxisome size; partially functionally redundant with Pex31p; genetic interactions suggest action at a step downstream of steps mediated by Pex28p and Pex29p
LWy259	yeast_chr02_3_22	297748	716070	DUP	YBR169C	SSE2	duplicated	Nonessential	Verified	Member of the heat shock protein 70 (HSP70) family; may be involved in protein folding; localized to the cytoplasm; highly homologous to the heat shock protein Sse1p
LWy259	yeast_chr02_3_22	297748	716070	DUP	YBR170C	NPL4, HRD4	duplicated	Nonessential	Verified	Ubiquitin-binding protein involved in protein degradation; Cdc48p-Npl4p-Ufd1p complex participates in ER-associated degradation (ERAD) while Cdc48p-Npl4p-Vms1p complex participates in mitochondria-associated degradation (MAD)
LWy259	yeast_chr02_3_22	297748	716070	DUP	YBR171W	SEC66, HSS1, SEC71	duplicated	Nonessential	Verified	Non-essential subunit of Sec63 complex (Sec63p, Sec62p, Sec66p and Sec72p); with Sec61 complex, Kar2p/BiP and Lhs1p forms a channel competent for SRP-dependent and post-translational SRP-independent protein targeting and import into the ER
LWy259	yeast_chr02_3_22	297748	716070	DUP	YBR172C	SMY2	duplicated	Nonessential	Verified	Protein of unknown function involved in COPII vesicle formation; interacts with the Sec23p/Sec24p subcomplex; overexpression suppresses the temperature sensitivity of a myo2 mutant; has similarity to S. pombe Mpd2
LWy259	yeast_chr02_3_22	297748	716070	DUP	YBR173C	UMP1, RNS2	duplicated	fast_growth	Verified	Short-lived chaperone required for correct maturation of the 20S proteasome; may inhibit premature dimerization of proteasome half-mers; degraded by proteasome upon completion of its assembly
LWy259	yeast_chr02_3_22	297748	716070	DUP	YBR174C		duplicated	Nonessential	Dubious	Dubious open reading frame unlikely to encode a protein, based on available experimental and comparative sequence data; partially overlaps the verified ORF YBR175W; null mutant is viable and sporulation defective
LWy259	yeast_chr02_3_22	297748	716070	DUP	YBR175W	SWD3, CPS30, SAF35	duplicated	Nonessential	Verified	Essential subunit of the COMPASS (Set1C) complex, which methylates histone H3 on lysine 4 and is required in transcriptional silencing near telomeres; WD40 beta propeller superfamily member and ortholog of mammalian WDR5
LWy259	yeast_chr02_3_22	297748	716070	DUP	YBR176W	ECM31	duplicated	Nonessential	Verified	Ketopantoate hydroxymethyltransferase, required for pantothenic acid biosynthesis, converts 2-oxoisovalerate into 2-dehydropantoate
LWy259	yeast_chr02_3_22	297748	716070	DUP	YBR177C	EHT1	duplicated	Nonessential	Verified	Acyl-coenzymeA:ethanol O-acyltransferase that plays a minor role in medium-chain fatty acid ethyl ester biosynthesis; possesses short-chain esterase activity; localizes to lipid particles and the mitochondrial outer membrane
LWy259	yeast_chr02_3_22	297748	716070	DUP	YBR178W		duplicated	Nonessential	Dubious	Dubious open reading frame unlikely to encode a protein, based on available experimental and comparative sequence data; partially overlaps the verified gene YBR177C
LWy259	yeast_chr02_3_22	297748	716070	DUP	YBR179C	FZO1	duplicated	fast_growth	Verified	Mitofusin; integral membrane protein involved in mitochondrial outer membrane tethering and fusion; role in mitochondrial genome maintenance; efficient tethering and degradation of Fzo1p requires an intact N-terminal GTPase domain; targeted for destruction by the ubiquitin ligase SCF-Mdm30p and the cytosolic ubiquitin-proteasome system
LWy259	yeast_chr02_3_22	297748	716070	DUP	YBR180W	DTR1	duplicated	Nonessential	Verified	Putative dityrosine transporter, required for spore wall synthesis; expressed during sporulation; member of the major facilitator superfamily (DHA1 family) of multidrug resistance transporters
LWy259	yeast_chr02_3_22	297748	716070	DUP	YBR181C	RPS6B, LPG18, RPS101, RPS102	duplicated	fast_growth	Verified	Protein component of the small (40S) ribosomal subunit; identical to Rps6Ap and has similarity to rat S6 ribosomal protein
LWy259	yeast_chr02_3_22	297748	716070	DUP	YBR182C	SMP1	duplicated	Nonessential	Verified	Putative transcription factor involved in regulating the response to osmotic stress; member of the MADS-box family of transcription factors
LWy259	yeast_chr02_3_22	297748	716070	DUP	YBR182C-A		duplicated	Nonessential	Uncharacterized	Putative protein of unknown function; identified by gene-trapping, microarray-based expression analysis, and genome-wide homology searching
LWy259	yeast_chr02_3_22	297748	716070	DUP	YBR183W	YPC1	duplicated	Nonessential	Verified	Alkaline ceramidase that also has reverse (CoA-independent) ceramide synthase activity, catalyzes both breakdown and synthesis of phytoceramide; overexpression confers fumonisin B1 resistance
LWy259	yeast_chr02_3_22	297748	716070	DUP	YBR184W		duplicated	Nonessential	Uncharacterized	Putative protein of unknown function; YBR184W is not an essential gene
LWy259	yeast_chr02_3_22	297748	716070	DUP	YBR185C	MBA1	duplicated	Nonessential	Verified	Membrane-associated mitochondrial ribosome receptor; forms a complex with Mdm38p that may facilitate recruitment of mRNA-specific translational activators to ribosomes; possible role in protein export from the matrix to inner membrane
LWy259	yeast_chr02_3_22	297748	716070	DUP	YBR186W	PCH2	duplicated	Nonessential	Verified	Nucleolar component of the pachytene checkpoint, which prevents chromosome segregation when recombination and chromosome synapsis are defective; also represses meiotic interhomolog recombination in the rDNA
LWy259	yeast_chr02_3_22	297748	716070	DUP	YBR187W	GDT1	duplicated	Nonessential	Uncharacterized	Putative protein of unknown function; expression is reduced in a gcr1 null mutant; GFP-fusion protein localizes to the vacuole; expression pattern and physical interactions suggest a possible role in ribosome biogenesis
LWy259	yeast_chr02_3_22	297748	716070	DUP	YBR188C	NTC20	duplicated	Nonessential	Verified	Member of the NineTeen Complex (NTC) that contains Prp19p and stabilizes U6 snRNA in catalytic forms of the spliceosome containing U2, U5, and U6 snRNAs
LWy259	yeast_chr02_3_22	297748	716070	DUP	YBR189W	RPS9B, RPS13A, SUP46	duplicated	fast_growth	Verified	Protein component of the small (40S) ribosomal subunit; nearly identical to Rps9Ap and has similarity to E. coli S4 and rat S9 ribosomal proteins
LWy259	yeast_chr02_3_22	297748	716070	DUP	YBR190W		duplicated	Essential	Dubious	Dubious open reading frame unlikely to encode a protein, based on experimental and comparative sequence data; partially overlaps the verified ribosomal protein gene RPL21A/YBR191W
LWy259	yeast_chr02_3_22	297748	716070	DUP	YBR191W	RPL21A, URP1	duplicated	fast_growth	Verified	Protein component of the large (60S) ribosomal subunit, nearly identical to Rpl21Bp and has similarity to rat L21 ribosomal protein
LWy259	yeast_chr02_3_22	297748	716070	DUP	YBR191W-A		duplicated	Nonessential	Dubious	Dubious open reading frame unlikely to encode a protein, based on available experimental and comparative sequence data
LWy259	yeast_chr02_3_22	297748	716070	DUP	YBR192W	RIM2, PYT1	duplicated	Essential	Verified	Mitochondrial pyrimidine nucleotide transporter; imports pyrimidine nucleoside triphosphates and exports pyrimidine nucleoside monophosphates; member of the mitochondrial carrier family
LWy259	yeast_chr02_3_22	297748	716070	DUP	YBR193C	MED8	duplicated	Essential	Verified	Subunit of the RNA polymerase II mediator complex; associates with core polymerase subunits to form the RNA polymerase II holoenzyme; essential for transcriptional regulation
LWy259	yeast_chr02_3_22	297748	716070	DUP	YBR194W	AIM4, SOY1	duplicated	fast_growth	Verified	Protein proposed to be associated with the nuclear pore complex; null mutant is viable, displays elevated frequency of mitochondrial genome loss and is sensitive to freeze-thaw stress
LWy259	yeast_chr02_3_22	297748	716070	DUP	YBR195C	MSI1, CAC3	duplicated	Nonessential	Verified	Subunit of chromatin assembly factor I (CAF-1); chromatin assembly by CAF-1 is important for multiple processes including silencing at telomeres, mating type loci, and rDNA; maintenance of kinetochore structure; deactivation of the DNA damage checkpoint after DNA repair; and chromatin dynamics during transcription; Msi1p localizes to both nucleus and cytoplasm and has an independent role as a neg…
LWy259	yeast_chr02_3_22	297748	716070	DUP	YBR196C	PGI1, CDC30	duplicated	Essential	Verified	Glycolytic enzyme phosphoglucose isomerase, catalyzes the interconversion of glucose-6-phosphate and fructose-6-phosphate; required for cell cycle progression and completion of the gluconeogenic events of sporulation
LWy259	yeast_chr02_3_22	297748	716070	DUP	YBR196C-A		duplicated	Nonessential	Uncharacterized	Putative protein of unknown function; identified by fungal homology and RT-PCR
LWy259	yeast_chr02_3_22	297748	716070	DUP	YBR196C-B		duplicated	Nonessential	Uncharacterized	Putative protein of unknown function; identified by expression profiling and mass spectrometry
LWy259	yeast_chr02_3_22	297748	716070	DUP	YBR197C		duplicated	Nonessential	Uncharacterized	Putative protein of unknown function; green fluorescent protein (GFP)-fusion protein localizes to the cytoplasm and nucleus; YBR197C is not an essential gene
LWy259	yeast_chr02_3_22	297748	716070	DUP	YBR198C	TAF5, TAF90	duplicated	Essential	Verified	Subunit (90 kDa) of TFIID and SAGA complexes, involved in RNA polymerase II transcription initiation and in chromatin modification
LWy259	yeast_chr02_3_22	297748	716070	DUP	YBR199W	KTR4	duplicated	Nonessential	Verified	Putative mannosyltransferase involved in protein glycosylation; member of the KRE2/MNT1 mannosyltransferase family
LWy259	yeast_chr02_3_22	297748	716070	DUP	YBR200W	BEM1, SRO1	duplicated	fast_growth	Verified	Protein containing SH3-domains, involved in establishing cell polarity and morphogenesis; functions as a scaffold protein for complexes that include Cdc24p, Ste5p, Ste20p, and Rsr1p
LWy259	yeast_chr02_3_22	297748	716070	DUP	YBR200W-A		duplicated	Nonessential	Uncharacterized	Putative protein of unknown function; identified by fungal homology and RT-PCR
LWy259	yeast_chr02_3_22	297748	716070	DUP	YBR201W	DER1	duplicated	Nonessential	Verified	Endoplasmic reticulum membrane protein, required for ER-associated protein degradation of misfolded or unassembled proteins; N- and C- termini protrude into the cytoplasm, has similarity to Dfm1p
LWy259	yeast_chr02_3_22	297748	716070	DUP	YBR201C-A		duplicated	Nonessential	Uncharacterized	Putative protein of unknown function
LWy259	yeast_chr02_3_22	297748	716070	DUP	YBR202W	MCM7, CDC47	duplicated	Essential	Verified	Component of the heterohexameric MCM2-7 complex, which primes origins of DNA replication in G1 and becomes an active ATP-dependent helicase that promotes DNA melting and elongation in S-phase; forms an Mcm4p-6p-7p subcomplex
LWy259	yeast_chr02_3_22	297748	716070	DUP	YBR203W	COS111	duplicated	Nonessential	Verified	Protein required for resistance to the antifungal drug ciclopirox olamine; not related to the subtelomerically-encoded COS family; the authentic, non-tagged protein is detected in highly purified mitochondria in high-throughput studies
LWy259	yeast_chr02_3_22	297748	716070	DUP	YBR204C	LDH1	duplicated	Nonessential	Verified	Serine hydrolase; exhibits active esterase plus weak triacylglycerol lipase activities; proposed role in lipid homeostasis, regulating phospholipid and non-polar lipid levels and required for mobilization of LD-stored lipids; localizes to the lipid droplet (LD) surface; contains a classical serine containing catalytic triad (GxSxG motif)
LWy259	yeast_chr02_3_22	297748	716070	DUP	YBR205W	KTR3	duplicated	Nonessential	Verified	Putative alpha-1, 2-mannosyltransferase involved in O- and N-linked protein glycosylation; member of the KRE2/MNT1 mannosyltransferase family; Svp26p mediates uptake of Ktr3p into COPII vesicles
LWy259	yeast_chr02_3_22	297748	716070	DUP	YBR206W		duplicated	Nonessential	Dubious	Dubious open reading frame unlikely to encode a protein, based on available experimental and comparative sequence data; partially overlaps the verified gene KTR3
LWy259	yeast_chr02_3_22	297748	716070	DUP	YBR207W	FTH1	duplicated	Nonessential	Verified	Putative high affinity iron transporter involved in transport of intravacuolar stores of iron; forms complex with Fet5p; expression is regulated by iron; proposed to play indirect role in endocytosis
LWy259	yeast_chr02_3_22	297748	716070	DUP	YBR208C	DUR1, 2, DUR80	duplicated	Nonessential	Verified	Urea amidolyase, contains both urea carboxylase and allophanate hydrolase activities, degrades urea to CO2 and NH3; expression sensitive to nitrogen catabolite repression and induced by allophanate, an intermediate in allantoin degradation
LWy259	yeast_chr02_3_22	297748	716070	DUP	YBR209W		duplicated	Nonessential	Dubious	Dubious open reading frame unlikely to encode a protein, based on available experimental and comparative sequence data; YBR209W is not an essential gene
LWy259	yeast_chr02_3_22	297748	716070	DUP	YBR210W	ERV15	duplicated	Nonessential	Verified	Protein involved in export of proteins from the endoplasmic reticulum, has similarity to Erv14p
LWy259	yeast_chr02_3_22	297748	716070	DUP	YBR211C	AME1, ARP100	duplicated	Essential	Verified	Essential kinetochore protein associated with microtubules and spindle pole bodies; component of the kinetochore sub-complex COMA (Ctf19p, Okp1p, Mcm21p, Ame1p); involved in spindle checkpoint maintenance
LWy259	yeast_chr02_3_22	297748	716070	DUP	YBR212W	NGR1, RBP1	duplicated	Nonessential	Verified	RNA binding protein that negatively regulates growth rate; interacts with the 3' UTR of the mitochondrial porin (POR1) mRNA and enhances its degradation; overexpression impairs mitochondrial function; interacts with Dhh1p to mediate POR1 mRNA decay; expressed in stationary phase
LWy259	yeast_chr02_3_22	297748	716070	DUP	YBR213W	MET8	duplicated	Nonessential	Verified	Bifunctional dehydrogenase and ferrochelatase, involved in the biosynthesis of siroheme, a prosthetic group used by sulfite reductase; required for sulfate assimilation and methionine biosynthesis
LWy259	yeast_chr02_3_22	297748	716070	DUP	YBR214W	SDS24	duplicated	Nonessential	Verified	One of two S. cerevisiae homologs (Sds23p and Sds24p) of the S. pombe Sds23 protein, which is implicated in APC/cyclosome regulation; involved in cell separation during budding; may play an indirect role in fluid-phase endocytosis
LWy259	yeast_chr02_3_22	297748	716070	DUP	YBR215W	HPC2	duplicated	Nonessential	Verified	Subunit of the HIR complex, a nucleosome assembly complex involved in regulation of histone gene transcription; mutants display synthetic defects with subunits of FACT, a complex that allows passage of RNA Pol II through nucleosomes
LWy259	yeast_chr02_3_22	297748	716070	DUP	YBR216C	YBP1	duplicated	Nonessential	Verified	Protein required for oxidation of specific cysteine residues of the transcription factor Yap1p, resulting in the nuclear localization of Yap1p in response to stress
LWy259	yeast_chr02_3_22	297748	716070	DUP	YBR217W	ATG12, APG12	duplicated	Nonessential	Verified	Conserved ubiquitin-like modifier involved in autophagy and the Cvt pathway; conjugated to Atg5p to form a complex involved in Atg8p lipidation; Atg12p-Atg5p also forms a complex with Atg16p that is required for autophagosome formation
LWy259	yeast_chr02_3_22	297748	716070	DUP	YBR218C	PYC2	duplicated	Nonessential	Verified	Pyruvate carboxylase isoform, cytoplasmic enzyme that converts pyruvate to oxaloacetate; highly similar to isoform Pyc1p but differentially regulated; mutations in the human homolog are associated with lactic acidosis
LWy259	yeast_chr02_3_22	297748	716070	DUP	YBR219C		duplicated	Nonessential	Uncharacterized	Putative protein of unknown function; YBR219C is not an essential gene
LWy259	yeast_chr02_3_22	297748	716070	DUP	YBR220C		duplicated	Nonessential	Uncharacterized	Putative protein of unknown function; YBR220C is not an essential gene
LWy259	yeast_chr02_3_22	297748	716070	DUP	YBR221C	PDB1	duplicated	Nonessential	Verified	E1 beta subunit of the pyruvate dehydrogenase (PDH) complex, which is an evolutionarily-conserved multi-protein complex found in mitochondria
LWy259	yeast_chr02_3_22	297748	716070	DUP	YBR221W-A		duplicated	Nonessential	Uncharacterized	Putative protein of unknown function; identified by expression profiling and mass spectrometry
LWy259	yeast_chr02_3_22	297748	716070	DUP	YBR222C	PCS60, FAT2	duplicated	Nonessential	Verified	Peroxisomal protein that binds AMP and mRNA, localizes to both the peroxisomal peripheral membrane and matrix, expression is highly inducible by oleic acid, similar to E. coli long chain acyl-CoA synthetase
LWy259	yeast_chr02_3_22	297748	716070	DUP	YBR223C	TDP1	duplicated	Nonessential	Verified	Tyrosyl-DNA Phosphodiesterase I, hydrolyzes 3' and 5'-phosphotyrosyl bonds, involved in the repair of DNA lesions created by topoisomerase I and topoisomerase II; mutations in human homolog result in the neurodegenerative disease SCANI
LWy259	yeast_chr02_3_22	297748	716070	DUP	YBR223W-A		duplicated	Nonessential	Dubious	Dubious ORF unlikely to encode a protein, based on available experimental and comparative sequence data; completely overlaps YBR223C; identified by gene-trapping, microarray-based expression analysis, and genome-wide homology searching
LWy259	yeast_chr02_3_22	297748	716070	DUP	YBR224W		duplicated	Nonessential	Dubious	Dubious open reading frame unlikely to encode a protein, based on available experimental and comparative sequence data; partially overlaps the verified gene TDP1
LWy259	yeast_chr02_3_22	297748	716070	DUP	YBR225W		duplicated	Nonessential	Uncharacterized	Putative protein of unknown function; non-essential gene identified in a screen for mutants affected in mannosylphophorylation of cell wall components
LWy259	yeast_chr02_3_22	297748	716070	DUP	YBR226C		duplicated	Nonessential	Dubious	Dubious open reading frame unlikely to encode a protein, based on available experimental and comparative sequence data; partially overlaps the uncharacterized ORF YBR225W
LWy259	yeast_chr02_3_22	297748	716070	DUP	YBR227C	MCX1	duplicated	Nonessential	Verified	Mitochondrial matrix protein; putative ATP-binding chaperone with non-proteolytic function; similar to bacterial ClpX proteins
LWy259	yeast_chr02_3_22	297748	716070	DUP	YBR228W	SLX1	duplicated	Nonessential	Verified	Subunit of a complex, with Slx4p, that hydrolyzes 5' branches from duplex DNA in response to stalled or converging replication forks; function overlaps with that of Sgs1p-Top3p
LWy259	yeast_chr02_3_22	297748	716070	DUP	YBR229C	ROT2, GLS2	duplicated	Nonessential	Verified	Glucosidase II catalytic subunit required for normal cell wall synthesis; mutations in rot2 suppress tor2 mutations, and are synthetically lethal with rot1 mutations
LWy259	yeast_chr02_3_22	297748	716070	DUP	YBR230C	OM14	duplicated	Nonessential	Verified	Integral mitochondrial outer membrane protein; abundance is decreased in cells grown in glucose relative to other carbon sources; appears to contain 3 alpha-helical transmembrane segments; ORF encodes a 97-basepair intron
LWy259	yeast_chr02_3_22	297748	716070	DUP	YBR230W-A		duplicated	Nonessential	Uncharacterized	Putative protein of unknown function
LWy259	yeast_chr02_3_22	297748	716070	DUP	YBR231C	SWC5, AOR1	duplicated	Nonessential	Verified	Protein of unknown function, component of the SWR1 complex, which exchanges histone variant H2AZ (Htz1p) for chromatin-bound histone H2A
LWy259	yeast_chr02_3_22	297748	716070	DUP	YBR232C		duplicated	Nonessential	Dubious	Dubious open reading frame unlikely to encode a protein, based on available experimental and comparative sequence data
LWy259	yeast_chr02_3_22	297748	716070	DUP	YBR233W	PBP2, HEK1	duplicated	Nonessential	Verified	RNA binding protein with similarity to mammalian heterogeneous nuclear RNP K protein, involved in the regulation of telomere position effect and telomere length
LWy259	yeast_chr02_3_22	297748	716070	DUP	YBR233W-A	DAD3	duplicated	Nonessential	Verified	Essential subunit of the Dam1 complex (aka DASH complex), couples kinetochores to the force produced by MT depolymerization thereby aiding in chromosome segregation; is transferred to the kinetochore prior to mitosis
LWy259	yeast_chr02_3_22	297748	716070	DUP	YBR234C	ARC40	duplicated	Essential	Verified	Subunit of the ARP2/3 complex, which is required for the motility and integrity of cortical actin patches
LWy259	yeast_chr02_3_22	297748	716070	DUP	YBR235W		duplicated	Nonessential	Uncharacterized	Putative ion transporter, similar to mammalian electroneutral Na(+)-(K+)-C1- cotransporter family; YBR235W is not an essential gene
LWy259	yeast_chr02_3_22	297748	716070	DUP	YBR236C	ABD1	duplicated	Essential	Verified	Methyltransferase, catalyzes the transfer of a methyl group from S-adenosylmethionine to the GpppN terminus of capped mRNA
LWy259	yeast_chr02_3_22	297748	716070	DUP	YBR237W	PRP5, RNA5	duplicated	Essential	Verified	RNA helicase in the DEAD-box family, necessary for prespliceosome formation, bridges U1 and U2 snRNPs and enables stable U2 snRNP association with intron RNA
LWy259	yeast_chr02_3_22	297748	716070	DUP	YBR238C		duplicated	Nonessential	Verified	Mitochondrial membrane protein with similarity to Rmd9p; not required for respiratory growth but causes a synthetic respiratory defect in combination with rmd9 mutations; transcriptionally up-regulated by TOR; deletion increases life span
LWy259	yeast_chr02_3_22	297748	716070	DUP	YBR239C	ERT1	duplicated	Nonessential	Uncharacterized	Transcriptional regulator of nonfermentable carbon utilization; GFP-fusion protein localizes to cytoplasm, nucleus; null mutation affects periodicity of transcriptional and metabolic oscillation; plays role in restricting Ty1 transposition
LWy259	yeast_chr02_3_22	297748	716070	DUP	YBR240C	THI2, PHO6, phoF	duplicated	Nonessential	Verified	Transcriptional activator of thiamine biosynthetic genes; interacts with regulatory factor Thi3p to control expression of thiamine biosynthetic genes with respect to thiamine availability; acts together with Pdc2p to respond to thiaminediphosphate demand, possibly as related to carbon source availability; zinc finger protein of the Zn(II)2Cys6 type
LWy259	yeast_chr02_3_22	297748	716070	DUP	YBR241C		duplicated	Nonessential	Uncharacterized	Putative transporter, member of the sugar porter family; green fluorescent protein (GFP)-fusion protein localizes to the vacuolar membrane; YBR241C is not an essential gene
LWy259	yeast_chr02_3_22	297748	716070	DUP	YBR242W		duplicated	Nonessential	Uncharacterized	Putative protein of unknown function; green fluorescent protein (GFP)-fusion protein localizes to the cytoplasm and nucleus; YBR242W is not an essential gene
LWy259	yeast_chr02_3_22	297748	716070	DUP	YBR243C	ALG7, TUR1	duplicated	Essential	Verified	UDP-N-acetyl-glucosamine-1-P transferase, transfers Glc-Nac-P from UDP-GlcNac to Dol-P in the ER in the first step of the dolichol pathway of protein asparagine-linked glycosylation; inhibited by tunicamycin
LWy259	yeast_chr02_3_22	297748	716070	DUP	YBR244W	GPX2, AMI1	duplicated	Nonessential	Verified	Phospholipid hydroperoxide glutathione peroxidase induced by glucose starvation that protects cells from phospholipid hydroperoxides and nonphospholipid peroxides during oxidative stress
LWy259	yeast_chr02_3_22	297748	716070	DUP	YBR245C	ISW1, SGN2	duplicated	Nonessential	Verified	Member of the imitation-switch (ISWI) class of ATP-dependent chromatin remodeling complexes; ATPase that forms a complex with Ioc2p and Ioc4p to regulate transcription elongation, and a complex with Ioc3p to repress transcription initiation
LWy259	yeast_chr02_3_22	297748	716070	DUP	YBR246W	RRT2, ERE1	duplicated	Nonessential	Verified	WD40 domain-containing protein involved in endosomal recycling; forms a complex with Rtt10p that functions in the retromer-mediated pathway for recycling internalized cell-surface proteins; non-essential gene identified in a screen for mutants with increased levels of rDNA transcription; null mutants display a weak carboxypeptidase Y missorting/secretion phenotype; human ortholog is WDR85
LWy259	yeast_chr02_3_22	297748	716070	DUP	YBR247C	ENP1, MEG1	duplicated	Essential	Verified	Protein associated with U3 and U14 snoRNAs, required for pre-rRNA processing and 40S ribosomal subunit synthesis; localized in the nucleus and concentrated in the nucleolus
LWy259	yeast_chr02_3_22	297748	716070	DUP	YBR248C	HIS7	duplicated	Nonessential	Verified	Imidazole glycerol phosphate synthase (glutamine amidotransferase:cyclase), catalyzes the fifth and sixth steps of histidine biosynthesis and also produces 5-aminoimidazole-4-carboxamide ribotide (AICAR), a purine precursor
LWy259	yeast_chr02_3_22	686278	690074	DEL	YBR249C	ARO4	deleted	Nonessential	Verified	3-deoxy-D-arabino-heptulosonate-7-phosphate (DAHP) synthase, catalyzes the first step in aromatic amino acid biosynthesis and is feedback-inhibited by tyrosine or high concentrations of phenylalanine or tryptophan
LWy259	yeast_chr02_3_22	686278	690074	DEL	YBR250W	SPO23	deleted	Nonessential	Verified	Protein of unknown function; associates with meiosis-specific protein Spo1p
LWy259	yeast_chr02_3_22	297748	716070	DUP	YBR251W	MRPS5	duplicated	fast_growth	Verified	Mitochondrial ribosomal protein of the small subunit
LWy259	yeast_chr02_3_22	297748	716070	DUP	YBR252W	DUT1	duplicated	Essential	Verified	deoxyuridine triphosphate diphosphatase (dUTPase); catalyzes hydrolysis of dUTP to dUMP and PPi, thereby preventing incorporation of uracil into DNA during replication; critical for the maintenance of genetic stability; also has diphosphatase activity on deoxyinosine triphosphate
LWy259	yeast_chr02_3_22	297748	716070	DUP	YBR253W	SRB6, MED22	duplicated	Essential	Verified	Subunit of the RNA polymerase II mediator complex; associates with core polymerase subunits to form the RNA polymerase II holoenzyme; essential for transcriptional regulation
LWy259	yeast_chr02_3_22	297748	716070	DUP	YBR254C	TRS20	duplicated	Essential	Verified	One of 10 subunits of the transport protein particle (TRAPP) complex of the cis-Golgi which mediates vesicle docking and fusion; mutations in the human homolog cause the spondyloepiphyseal dysplasia tarda (SEDL) disorder
LWy259	yeast_chr02_3_22	297748	716070	DUP	YBR255W	MTC4	duplicated	Nonessential	Verified	Protein of unknown function, required for normal growth rate at 15 degrees C; green fluorescent protein (GFP)-fusion protein localizes to the cytoplasm in a punctate pattern; mtc4 is synthetically sick with cdc13-1
LWy259	yeast_chr02_3_22	297748	716070	DUP	YBR255C-A		duplicated	Nonessential	Uncharacterized	Putative protein of unknown function; may interact with respiratory chain complexes III (ubiquinol-cytochrome c reductase) or IV (cytochrome c oxidase); identified by sequence comparison with hemiascomycetous yeast species
LWy259	yeast_chr02_3_22	297748	716070	DUP	YBR256C	RIB5	duplicated	Essential	Verified	Riboflavin synthase; catalyzes the last step of the riboflavin biosynthesis pathway
LWy259	yeast_chr02_3_22	297748	716070	DUP	YBR257W	POP4	duplicated	Essential	Verified	Subunit of both RNase MRP and nuclear RNase P; RNase MRP cleaves pre-rRNA, while nuclear RNase P cleaves tRNA precursors to generate mature 5' ends and facilitates turnover of nuclear RNAs; binds to the RPR1 RNA subunit in RNase P
LWy259	yeast_chr02_3_22	297748	716070	DUP	YBR258C	SHG1, CPS15	duplicated	Nonessential	Verified	Subunit of the COMPASS (Set1C) complex, which methylates histone H3 on lysine 4 and is required in transcriptional silencing near telomeres
LWy259	yeast_chr02_3_22	297748	716070	DUP	YBR259W		duplicated	Nonessential	Uncharacterized	Putative protein of unknown function; YBR259W is not an essential gene
LWy259	yeast_chr02_3_22	297748	716070	DUP	YBR260C	RGD1	duplicated	Nonessential	Verified	GTPase-activating protein (RhoGAP) for Rho3p and Rho4p, possibly involved in control of actin cytoskeleton organization
LWy259	yeast_chr02_3_22	297748	716070	DUP	YBR261C	TAE1, NTM1	duplicated	Nonessential	Verified	AdoMet-dependent proline methyltransferase; catalyzes the dimethylation of ribosomal proteins Rpl12 and Rps25 at N-terminal proline residues; has a role in protein synthesis; fusion protein localizes to the cytoplasm
LWy259	yeast_chr02_3_22	297748	716070	DUP	YBR262C	AIM5, FMP51, MCS12	duplicated	Nonessential	Verified	Mitochondrial inner membrane protein; subunit of the mitochondrial inner membrane organizing system (MitOS, MICOS, or MINOS), a scaffold-like structure on the intermembrane space side of the inner membrane which has a role in the maintenance of crista junctions and inner membrane architecture
LWy259	yeast_chr02_3_22	297748	716070	DUP	YBR263W	SHM1, SHMT1, TMP3	duplicated	Nonessential	Verified	Mitochondrial serine hydroxymethyltransferase, converts serine to glycine plus 5, 10 methylenetetrahydrofolate; involved in generating precursors for purine, pyrimidine, amino acid, and lipid biosynthesis; reverse reaction generates serine
LWy259	yeast_chr02_3_22	297748	716070	DUP	YBR264C	YPT10	duplicated	Nonessential	Verified	Rab family GTP-binding protein that contains the PEST signal sequence specific for proteolytic enzymes; may be involved in vesicular transport; overexpression leads to accumulation of Golgi-like cisternae with budding vesicles
LWy259	yeast_chr02_3_22	297748	716070	DUP	YBR265W	TSC10	duplicated	Essential	Verified	3-ketosphinganine reductase, catalyzes the second step in phytosphingosine synthesis, essential for growth in the absence of exogenous dihydrosphingosine or phytosphingosine, member of short chain dehydrogenase/reductase protein family
LWy259	yeast_chr02_3_22	297748	716070	DUP	YBR267W	REI1	duplicated	fast_growth	Verified	Cytoplasmic pre-60S factor; required for the correct recycling of shuttling factors Alb1, Arx1 and Tif6 at the end of the ribosomal large subunit biogenesis; involved in bud growth in the mitotic signaling network
LWy259	yeast_chr02_3_22	297748	716070	DUP	YBR266C	SLM6	duplicated	fast_growth	Dubious	Protein with a potential role in actin cytoskeleton organization; gene exhibits synthetic genetic interaction with MSS4 encoding phosphatidylinositol 4-phosphate kinase
LWy259	yeast_chr02_3_22	297748	716070	DUP	YBR268W	MRPL37	duplicated	fast_growth	Verified	Mitochondrial ribosomal protein of the large subunit
LWy259	yeast_chr02_3_22	297748	716070	DUP	YBR269C	FMP21	duplicated	Nonessential	Uncharacterized	Putative protein of unknown function; the authentic, non-tagged protein is detected in highly purified mitochondria in high-throughput studies
LWy259	yeast_chr02_3_22	297748	716070	DUP	YBR270C	BIT2	duplicated	Nonessential	Uncharacterized	Subunit of TORC2, a membrane-associated complex that regulates actin cytoskeletal dynamics during polarized growth and cell wall integrity; interacts with Slm1p and Slm2p, homologous PH domain-containing TORC2 substrates; similar to Bit61p
LWy259	yeast_chr02_3_22	297748	716070	DUP	YBR271W		duplicated	Nonessential	Uncharacterized	S-adenosylmethionine-dependent methyltransferase; belongs to the seven beta-strand family; green fluorescent protein (GFP)-fusion protein localizes to the cytoplasm; predicted to be involved in ribosome biogenesis
LWy259	yeast_chr02_3_22	690041	732480	DUP	YBR272C	HSM3	duplicated	Nonessential	Verified	Proteasome-interacting protein involved in the assembly of the base subcomplex of the 19S proteasomal regulatory particle (RP); involved in DNA mismatch repair during slow growth; weak similarity to Msh1p; related to human 19S subunit S5b
LWy259	yeast_chr02_3_22	690041	732480	DUP	YBR273C	UBX7, CUI3	duplicated	Nonessential	Verified	UBX (ubiquitin regulatory X) domain-containing protein that interacts with Cdc48p
LWy259	yeast_chr02_3_22	690041	732480	DUP	YBR274W	CHK1	duplicated	Nonessential	Verified	Serine/threonine kinase and DNA damage checkpoint effector, mediates cell cycle arrest via phosphorylation of Pds1p; phosphorylated by checkpoint signal transducer Mec1p; homolog of S. pombe and mammalian Chk1 checkpoint kinase
LWy259	yeast_chr02_3_22	690041	732480	DUP	YBR275C	RIF1		Nonessential	Verified	Protein that binds to the Rap1p C-terminus and acts synergistically with Rif2p to help control telomere length and establish telomeric silencing; deletion results in telomere elongation
LWy259	yeast_chr02_3_22	690041	732480	DUP	YBR276C	PPS1		Nonessential	Verified	Protein phosphatase with specificity for serine, threonine, and tyrosine residues; has a role in the DNA synthesis phase of the cell cycle
LWy259	yeast_chr02_3_22	690041	732480	DUP	YBR277C			Nonessential	Dubious	Dubious open reading frame unlikely to encode a protein, based on available experimental and comparative sequence data; partially overlaps the verified gene YBR278W
LWy259	yeast_chr02_3_22	690041	732480	DUP	YBR278W	DPB3		fast_growth	Verified	Third-largest subunit of DNA polymerase II (DNA polymerase epsilon), required to maintain fidelity of chromosomal replication and also for inheritance of telomeric silencing; mRNA abundance peaks at the G1/S boundary of the cell cycle
LWy259	yeast_chr02_3_22	690041	732480	DUP	YBR279W	PAF1	CDS-CDS	fast_growth	Verified	Component of the Paf1p complex involved in transcription elongation; binds to and modulates the activity of RNA polymerases I and II; required for expression of a subset of genes, including cell cycle-regulated genes; involved in SER3 repression by helping to maintain SRG1 transcription-dependent nucleosome occupancy; homolog of human PD2/hPAF1
LWy259	yeast_chr02_3_22	300615	307392	DUP	YBR046C	ZTA1	CDS-CDS	Nonessential	Verified	NADPH-dependent quinone reductase, GFP-tagged protein localizes to the cytoplasm and nucleus; has similarity to E. coli quinone oxidoreductase and to human zeta-crystallin
LWy259	yeast_chr02_3_22	307359	317917	DUP	YBR050C	REG2	CDS-NC	Nonessential	Verified	Regulatory subunit of the Glc7p type-1 protein phosphatase; involved with Reg1p, Glc7p, and Snf1p in regulation of glucose-repressible genes, also involved in glucose-induced proteolysis of maltose permease
LWy259	yeast_chr02_3_22	403656	439168	INV	YBR095C	RXT2, RAF60	CDS-NON_Native_UTR	Nonessential	Verified	Subunit of the histone deacetylase Rpd3L complex; possibly involved in cell fusion and invasive growth
LWy259	yeast_chr02_3_22	403656	439168	INV	YBR096W		inverted	Nonessential	Uncharacterized	Putative protein of unknown function; green fluorescent protein (GFP)-fusion protein localizes to the ER
LWy259	yeast_chr02_3_22	403656	439168	INV	YBR097W	VPS15, GRD8, VAC4, VPL19, VPS40	inverted	Nonessential	Verified	Myristoylated serine/threonine protein kinase involved in vacuolar protein sorting; functions as a membrane-associated complex with Vps34p; active form recruits Vps34p to the Golgi membrane; interacts with the GDP-bound form of Gpa1p
LWy259	yeast_chr02_3_22	403656	439168	INV	YBR098W	MMS4, SLX2, YBR100W	inverted	Nonessential	Verified	Subunit of the structure-specific Mms4p-Mus81p endonuclease that cleaves branched DNA; involved in recombination, DNA repair, and joint molecule formation/resolution during meiotic recombination
LWy259	yeast_chr02_3_22	403656	439168	INV	YBR099C		inverted	Nonessential	Dubious	Dubious open reading frame unlikely to encode a protein, based on available experimental and comparative sequence data; completely overlaps the verified gene MMS4
LWy259	yeast_chr02_3_22	403656	439168	INV	YBR101C	FES1	inverted	Nonessential	Verified	Hsp70 (Ssa1p) nucleotide exchange factor, cytosolic homolog of Sil1p, which is the nucleotide exchange factor for BiP (Kar2p) in the endoplasmic reticulum
LWy259	yeast_chr02_3_22	403656	439168	INV	YBR102C	EXO84, USA3	inverted	Essential	Verified	Essential protein with dual roles in spliceosome assembly and exocytosis; the exocyst complex (Sec3p, Sec5p, Sec6p, Sec8p, Sec10p, Sec15p, Exo70p, and Exo84p) mediates polarized targeting of secretory vesicles to active sites of exocytosis
LWy259	yeast_chr02_3_22	403656	439168	INV	YBR103W	SIF2, EMB1	inverted	Nonessential	Verified	WD40 repeat-containing subunit of the Set3C histone deacetylase complex, which represses early/middle sporulation genes; antagonizes telomeric silencing; binds specifically to the Sir4p N-terminus
LWy259	yeast_chr02_3_22	403656	439168	INV	YBR103C-A		inverted	Nonessential	Dubious	Dubious open reading frame unlikely to encode a protein, based on experimental and comparative sequence data; identified by homology to related yeast
LWy259	yeast_chr02_3_22	403656	439168	INV	YBR104W	YMC2	inverted	Nonessential	Verified	Mitochondrial protein, putative inner membrane transporter with a role in oleate metabolism and glutamate biosynthesis; member of the mitochondrial carrier (MCF) family; has similarity with Ymc1p
LWy259	yeast_chr02_3_22	403656	439168	INV	YBR105C	VID24, GID4	inverted	Nonessential	Verified	Peripheral membrane protein located at Vid (vacuole import and degradation) vesicles; regulates fructose-1, 6-bisphosphatase (FBPase) targeting to the vacuole; promotes proteasome-dependent catabolite degradation of FBPase
LWy259	yeast_chr02_3_22	403656	439168	INV	YBR106W	PHO88	inverted	fast_growth	Verified	Probable membrane protein, involved in phosphate transport; pho88 pho86 double null mutant exhibits enhanced synthesis of repressible acid phosphatase at high inorganic phosphate concentrations
LWy259	yeast_chr02_3_22	403656	439168	INV	YBR107C	IML3, MCM19	inverted	Nonessential	Verified	Protein with a role in kinetochore function, localizes to the outer kinetochore in a Ctf19p-dependent manner, interacts with Chl4p and Ctf19p
LWy259	yeast_chr02_3_22	403656	439168	INV	YBR108W	AIM3	inverted	Nonessential	Verified	Protein interacting with Rvs167p; null mutant is viable and displays elevated frequency of mitochondrial genome loss
LWy259	yeast_chr02_3_22	403656	439168	INV	YBR109C	CMD1, CaM	inverted	Essential	Verified	Calmodulin; Ca++ binding protein that regulates Ca++ independent processes (mitosis, bud growth, actin organization, endocytosis, etc.) and Ca++ dependent processes (stress-activated pathways), targets include Nuf1p, Myo2p and calcineurin
LWy259	yeast_chr02_3_22	403656	439168	INV	YBR109W-A		inverted	Nonessential	Dubious	Putative protein of unknown function; questionable ORF from MIPS
LWy259	yeast_chr02_3_22	403656	439168	INV	YBR110W	ALG1	inverted	Essential	Verified	Mannosyltransferase, involved in asparagine-linked glycosylation in the endoplasmic reticulum (ER); essential for viability, mutation is functionally complemented by human ortholog
LWy259	yeast_chr02_3_22	403656	439168	INV	YBR111C	YSA1, RMA2	inverted	fast_growth	Verified	Nudix hydrolase family member with ADP-ribose pyrophosphatase activity; shown to metabolize O-acetyl-ADP-ribose to AMP and acetylated ribose 5'-phosphate
LWy259	yeast_chr02_3_22	403656	439168	INV	YBR111W-A	SUS1	inverted	Nonessential	Verified	Component of both the SAGA histone acetylase and TREX-2 complexes; interacts with RNA polymerase II; involved in mRNA export coupled transcription activation and elongation; involved in post-transcriptional tethering of active genes to the nuclear periphery and to non-nascent mRNP
LWy259	yeast_chr02_3_22	403656	439168	INV	YBR112C	CYC8, CRT8, SSN6, [OCT1 ], [OCT]	inverted	fast_growth	Verified	General transcriptional co-repressor, acts together with Tup1p; also acts as part of a transcriptional co-activator complex that recruits the SWI/SNF and SAGA complexes to promoters; can form the prion [OCT+]
LWy259	yeast_chr02_3_22	403656	439168	INV	YBR113W		inverted	Nonessential	Dubious	Dubious open reading frame unlikely to encode a protein, based on available experimental and comparative sequence data; partially overlaps the verified gene CYC8
LWy259	yeast_chr02_3_22	403656	439168	INV	YBR114W	RAD16, PSO5	CDS-NON_Native_UTR	Nonessential	Verified	Protein that recognizes and binds damaged DNA in an ATP-dependent manner (with Rad7p) during nucleotide excision repair; subunit of Nucleotide Excision Repair Factor 4 (NEF4) and the Elongin-Cullin-Socs (ECS) ligase complex
LWy259	yeast_chr02_3_22	581558	624877	INV	YBR194W	AIM4, SOY1	CDS-NON_Native_UTR	fast_growth	Verified	Protein proposed to be associated with the nuclear pore complex; null mutant is viable, displays elevated frequency of mitochondrial genome loss and is sensitive to freeze-thaw stress
LWy259	yeast_chr02_3_22	581558	624877	INV	YBR195C	MSI1, CAC3	inverted	Nonessential	Verified	Subunit of chromatin assembly factor I (CAF-1); chromatin assembly by CAF-1 is important for multiple processes including silencing at telomeres, mating type loci, and rDNA; maintenance of kinetochore structure; deactivation of the DNA damage checkpoint after DNA repair; and chromatin dynamics during transcription; Msi1p localizes to both nucleus and cytoplasm and has an independent role as a neg…
LWy259	yeast_chr02_3_22	581558	624877	INV	YBR196C	PGI1, CDC30	inverted	Essential	Verified	Glycolytic enzyme phosphoglucose isomerase, catalyzes the interconversion of glucose-6-phosphate and fructose-6-phosphate; required for cell cycle progression and completion of the gluconeogenic events of sporulation
LWy259	yeast_chr02_3_22	581558	624877	INV	YBR196C-A		inverted	Nonessential	Uncharacterized	Putative protein of unknown function; identified by fungal homology and RT-PCR
LWy259	yeast_chr02_3_22	581558	624877	INV	YBR196C-B		inverted	Nonessential	Uncharacterized	Putative protein of unknown function; identified by expression profiling and mass spectrometry
LWy259	yeast_chr02_3_22	581558	624877	INV	YBR197C		inverted	Nonessential	Uncharacterized	Putative protein of unknown function; green fluorescent protein (GFP)-fusion protein localizes to the cytoplasm and nucleus; YBR197C is not an essential gene
LWy259	yeast_chr02_3_22	581558	624877	INV	YBR198C	TAF5, TAF90	inverted	Essential	Verified	Subunit (90 kDa) of TFIID and SAGA complexes, involved in RNA polymerase II transcription initiation and in chromatin modification
LWy259	yeast_chr02_3_22	581558	624877	INV	YBR199W	KTR4	inverted	Nonessential	Verified	Putative mannosyltransferase involved in protein glycosylation; member of the KRE2/MNT1 mannosyltransferase family
LWy259	yeast_chr02_3_22	581558	624877	INV	YBR200W	BEM1, SRO1	inverted	fast_growth	Verified	Protein containing SH3-domains, involved in establishing cell polarity and morphogenesis; functions as a scaffold protein for complexes that include Cdc24p, Ste5p, Ste20p, and Rsr1p
LWy259	yeast_chr02_3_22	581558	624877	INV	YBR200W-A		inverted	Nonessential	Uncharacterized	Putative protein of unknown function; identified by fungal homology and RT-PCR
LWy259	yeast_chr02_3_22	581558	624877	INV	YBR201W	DER1	inverted	Nonessential	Verified	Endoplasmic reticulum membrane protein, required for ER-associated protein degradation of misfolded or unassembled proteins; N- and C- termini protrude into the cytoplasm, has similarity to Dfm1p
LWy259	yeast_chr02_3_22	581558	624877	INV	YBR201C-A		inverted	Nonessential	Uncharacterized	Putative protein of unknown function
LWy259	yeast_chr02_3_22	581558	624877	INV	YBR202W	MCM7, CDC47	inverted	Essential	Verified	Component of the heterohexameric MCM2-7 complex, which primes origins of DNA replication in G1 and becomes an active ATP-dependent helicase that promotes DNA melting and elongation in S-phase; forms an Mcm4p-6p-7p subcomplex
LWy259	yeast_chr02_3_22	581558	624877	INV	YBR203W	COS111	inverted	Nonessential	Verified	Protein required for resistance to the antifungal drug ciclopirox olamine; not related to the subtelomerically-encoded COS family; the authentic, non-tagged protein is detected in highly purified mitochondria in high-throughput studies
LWy259	yeast_chr02_3_22	581558	624877	INV	YBR204C	LDH1	inverted	Nonessential	Verified	Serine hydrolase; exhibits active esterase plus weak triacylglycerol lipase activities; proposed role in lipid homeostasis, regulating phospholipid and non-polar lipid levels and required for mobilization of LD-stored lipids; localizes to the lipid droplet (LD) surface; contains a classical serine containing catalytic triad (GxSxG motif)
LWy259	yeast_chr02_3_22	581558	624877	INV	YBR205W	KTR3	inverted	Nonessential	Verified	Putative alpha-1, 2-mannosyltransferase involved in O- and N-linked protein glycosylation; member of the KRE2/MNT1 mannosyltransferase family; Svp26p mediates uptake of Ktr3p into COPII vesicles
LWy259	yeast_chr02_3_22	581558	624877	INV	YBR206W		inverted	Nonessential	Dubious	Dubious open reading frame unlikely to encode a protein, based on available experimental and comparative sequence data; partially overlaps the verified gene KTR3
LWy259	yeast_chr02_3_22	581558	624877	INV	YBR207W	FTH1	inverted	Nonessential	Verified	Putative high affinity iron transporter involved in transport of intravacuolar stores of iron; forms complex with Fet5p; expression is regulated by iron; proposed to play indirect role in endocytosis
LWy259	yeast_chr02_3_22	581558	624877	INV	YBR208C	DUR1, 2, DUR80	inverted	Nonessential	Verified	Urea amidolyase, contains both urea carboxylase and allophanate hydrolase activities, degrades urea to CO2 and NH3; expression sensitive to nitrogen catabolite repression and induced by allophanate, an intermediate in allantoin degradation
LWy259	yeast_chr02_3_22	581558	624877	INV	YBR209W		inverted	Nonessential	Dubious	Dubious open reading frame unlikely to encode a protein, based on available experimental and comparative sequence data; YBR209W is not an essential gene
LWy259	yeast_chr02_3_22	581558	624877	INV	YBR210W	ERV15	inverted	Nonessential	Verified	Protein involved in export of proteins from the endoplasmic reticulum, has similarity to Erv14p
LWy259	yeast_chr02_3_22	581558	624877	INV	YBR211C	AME1, ARP100	inverted	Essential	Verified	Essential kinetochore protein associated with microtubules and spindle pole bodies; component of the kinetochore sub-complex COMA (Ctf19p, Okp1p, Mcm21p, Ame1p); involved in spindle checkpoint maintenance
LWy259	yeast_chr02_3_22	581558	624877	INV	YBR212W	NGR1, RBP1	inverted	Nonessential	Verified	RNA binding protein that negatively regulates growth rate; interacts with the 3' UTR of the mitochondrial porin (POR1) mRNA and enhances its degradation; overexpression impairs mitochondrial function; interacts with Dhh1p to mediate POR1 mRNA decay; expressed in stationary phase
LWy259	yeast_chr02_3_22	581558	624877	INV	YBR213W	MET8	inverted	Nonessential	Verified	Bifunctional dehydrogenase and ferrochelatase, involved in the biosynthesis of siroheme, a prosthetic group used by sulfite reductase; required for sulfate assimilation and methionine biosynthesis
LWy259	yeast_chr02_3_22	581558	624877	INV	YBR214W	SDS24	inverted	Nonessential	Verified	One of two S. cerevisiae homologs (Sds23p and Sds24p) of the S. pombe Sds23 protein, which is implicated in APC/cyclosome regulation; involved in cell separation during budding; may play an indirect role in fluid-phase endocytosis
LWy259	yeast_chr02_3_22	581558	624877	INV	YBR215W	HPC2	inverted	Nonessential	Verified	Subunit of the HIR complex, a nucleosome assembly complex involved in regulation of histone gene transcription; mutants display synthetic defects with subunits of FACT, a complex that allows passage of RNA Pol II through nucleosomes
LWy259	yeast_chr02_3_22	581558	624877	INV	YBR216C	YBP1	CDS-NON_Native_UTR	Nonessential	Verified	Protein required for oxidation of specific cysteine residues of the transcription factor Yap1p, resulting in the nuclear localization of Yap1p in response to stress
LWy259	yeast_chr02_3_22	690041	716070	INV	YBR251W	MRPS5	inverted	fast_growth	Verified	Mitochondrial ribosomal protein of the small subunit
LWy259	yeast_chr02_3_22	690041	716070	INV	YBR252W	DUT1	inverted	Essential	Verified	deoxyuridine triphosphate diphosphatase (dUTPase); catalyzes hydrolysis of dUTP to dUMP and PPi, thereby preventing incorporation of uracil into DNA during replication; critical for the maintenance of genetic stability; also has diphosphatase activity on deoxyinosine triphosphate
LWy259	yeast_chr02_3_22	690041	716070	INV	YBR253W	SRB6, MED22	inverted	Essential	Verified	Subunit of the RNA polymerase II mediator complex; associates with core polymerase subunits to form the RNA polymerase II holoenzyme; essential for transcriptional regulation
LWy259	yeast_chr02_3_22	690041	716070	INV	YBR254C	TRS20	inverted	Essential	Verified	One of 10 subunits of the transport protein particle (TRAPP) complex of the cis-Golgi which mediates vesicle docking and fusion; mutations in the human homolog cause the spondyloepiphyseal dysplasia tarda (SEDL) disorder
LWy259	yeast_chr02_3_22	690041	716070	INV	YBR255W	MTC4	inverted	Nonessential	Verified	Protein of unknown function, required for normal growth rate at 15 degrees C; green fluorescent protein (GFP)-fusion protein localizes to the cytoplasm in a punctate pattern; mtc4 is synthetically sick with cdc13-1
LWy259	yeast_chr02_3_22	690041	716070	INV	YBR255C-A		inverted	Nonessential	Uncharacterized	Putative protein of unknown function; may interact with respiratory chain complexes III (ubiquinol-cytochrome c reductase) or IV (cytochrome c oxidase); identified by sequence comparison with hemiascomycetous yeast species
LWy259	yeast_chr02_3_22	690041	716070	INV	YBR256C	RIB5	inverted	Essential	Verified	Riboflavin synthase; catalyzes the last step of the riboflavin biosynthesis pathway
LWy259	yeast_chr02_3_22	690041	716070	INV	YBR257W	POP4	inverted	Essential	Verified	Subunit of both RNase MRP and nuclear RNase P; RNase MRP cleaves pre-rRNA, while nuclear RNase P cleaves tRNA precursors to generate mature 5' ends and facilitates turnover of nuclear RNAs; binds to the RPR1 RNA subunit in RNase P
LWy259	yeast_chr02_3_22	690041	716070	INV	YBR258C	SHG1, CPS15	inverted	Nonessential	Verified	Subunit of the COMPASS (Set1C) complex, which methylates histone H3 on lysine 4 and is required in transcriptional silencing near telomeres
LWy259	yeast_chr02_3_22	690041	716070	INV	YBR259W		inverted	Nonessential	Uncharacterized	Putative protein of unknown function; YBR259W is not an essential gene
LWy259	yeast_chr02_3_22	690041	716070	INV	YBR260C	RGD1	inverted	Nonessential	Verified	GTPase-activating protein (RhoGAP) for Rho3p and Rho4p, possibly involved in control of actin cytoskeleton organization
LWy259	yeast_chr02_3_22	690041	716070	INV	YBR261C	TAE1, NTM1	inverted	Nonessential	Verified	AdoMet-dependent proline methyltransferase; catalyzes the dimethylation of ribosomal proteins Rpl12 and Rps25 at N-terminal proline residues; has a role in protein synthesis; fusion protein localizes to the cytoplasm
LWy259	yeast_chr02_3_22	690041	716070	INV	YBR262C	AIM5, FMP51, MCS12	inverted	Nonessential	Verified	Mitochondrial inner membrane protein; subunit of the mitochondrial inner membrane organizing system (MitOS, MICOS, or MINOS), a scaffold-like structure on the intermembrane space side of the inner membrane which has a role in the maintenance of crista junctions and inner membrane architecture
LWy259	yeast_chr02_3_22	690041	716070	INV	YBR263W	SHM1, SHMT1, TMP3	inverted	Nonessential	Verified	Mitochondrial serine hydroxymethyltransferase, converts serine to glycine plus 5, 10 methylenetetrahydrofolate; involved in generating precursors for purine, pyrimidine, amino acid, and lipid biosynthesis; reverse reaction generates serine
LWy259	yeast_chr02_3_22	690041	716070	INV	YBR264C	YPT10	inverted	Nonessential	Verified	Rab family GTP-binding protein that contains the PEST signal sequence specific for proteolytic enzymes; may be involved in vesicular transport; overexpression leads to accumulation of Golgi-like cisternae with budding vesicles
LWy259	yeast_chr02_3_22	690041	716070	INV	YBR265W	TSC10	inverted	Essential	Verified	3-ketosphinganine reductase, catalyzes the second step in phytosphingosine synthesis, essential for growth in the absence of exogenous dihydrosphingosine or phytosphingosine, member of short chain dehydrogenase/reductase protein family
LWy259	yeast_chr02_3_22	690041	716070	INV	YBR267W	REI1	inverted	fast_growth	Verified	Cytoplasmic pre-60S factor; required for the correct recycling of shuttling factors Alb1, Arx1 and Tif6 at the end of the ribosomal large subunit biogenesis; involved in bud growth in the mitotic signaling network
LWy259	yeast_chr02_3_22	690041	716070	INV	YBR266C	SLM6	inverted	fast_growth	Dubious	Protein with a potential role in actin cytoskeleton organization; gene exhibits synthetic genetic interaction with MSS4 encoding phosphatidylinositol 4-phosphate kinase
LWy259	yeast_chr02_3_22	690041	716070	INV	YBR268W	MRPL37	inverted	fast_growth	Verified	Mitochondrial ribosomal protein of the large subunit
LWy259	yeast_chr02_3_22	690041	716070	INV	YBR269C	FMP21	inverted	Nonessential	Uncharacterized	Putative protein of unknown function; the authentic, non-tagged protein is detected in highly purified mitochondria in high-throughput studies
LWy259	yeast_chr02_3_22	690041	716070	INV	YBR270C	BIT2	inverted	Nonessential	Uncharacterized	Subunit of TORC2, a membrane-associated complex that regulates actin cytoskeletal dynamics during polarized growth and cell wall integrity; interacts with Slm1p and Slm2p, homologous PH domain-containing TORC2 substrates; similar to Bit61p
LWy259	yeast_chr02_3_22	690041	716070	INV	YBR271W		inverted	Nonessential	Uncharacterized	S-adenosylmethionine-dependent methyltransferase; belongs to the seven beta-strand family; green fluorescent protein (GFP)-fusion protein localizes to the cytoplasm; predicted to be involved in ribosome biogenesis
LWy259	yeast_chr02_3_22	732447	732697	DEL	YBR279W	PAF1	CDS-CDS	fast_growth	Verified	Component of the Paf1p complex involved in transcription elongation; binds to and modulates the activity of RNA polymerases I and II; required for expression of a subset of genes, including cell cycle-regulated genes; involved in SER3 repression by helping to maintain SRG1 transcription-dependent nucleosome occupancy; homolog of human PD2/hPAF1
LWy259	yeast_chr02_3_22	732447	732697	DEL	YBR280C	SAF1	CDS-CDS	Nonessential	Verified	F-Box protein involved in proteasome-dependent degradation of Aah1p during entry of cells into quiescence; interacts with Skp1
LWy239	yeast_chr02_3_22	212908	212941	INS	exo-gene	exogenous violacein synthesis genes	-	-	-	-
LWy239	yeast_chr02_3_22	212908	212941	INS	YBL003C	HTA2, H2A2	CDS-NC	Nonessential	Verified	Histone H2A, core histone protein required for chromatin assembly and chromosome function; one of two nearly identical (see also HTA1) subtypes; DNA damage-dependent phosphorylation by Mec1p facilitates DNA repair; acetylated by Nat4p
LWy239	yeast_chr02_3_22	121692	134777	INV	YBL043W	ECM13	CDS-NON_Native_UTR	Nonessential	Verified	Non-essential protein of unknown function; induced by treatment with 8-methoxypsoralen and UVA irradiation
LWy239	yeast_chr02_3_22	121692	134777	INV	YBL042C	FUI1	inverted	Nonessential	Verified	High affinity uridine permease, localizes to the plasma membrane; also mediates low but significant transport of the cytotoxic nucleoside analog 5-fluorouridine; not involved in uracil transport
LWy239	yeast_chr02_3_22	121692	134777	INV	YBL041W	PRE7, PRS3	inverted	Essential	Verified	Beta 6 subunit of the 20S proteasome
LWy239	yeast_chr02_3_22	121692	134777	INV	YBL040C	ERD2	inverted	Essential	Verified	HDEL receptor, an integral membrane protein that binds to the HDEL motif in proteins destined for retention in the endoplasmic reticulum; has a role in maintenance of normal levels of ER-resident proteins
LWy239	yeast_chr02_3_22	121692	134777	INV	YBL039W-B	YBL039W-A	inverted	Nonessential	Uncharacterized	Putative protein of unknown function
LWy239	yeast_chr02_3_22	121692	134777	INV	YBL039C	URA7	inverted	fast_growth	Verified	Major CTP synthase isozyme (see also URA8), catalyzes the ATP-dependent transfer of the amide nitrogen from glutamine to UTP, forming CTP, the final step in de novo biosynthesis of pyrimidines; involved in phospholipid biosynthesis
LWy239	yeast_chr02_3_22	121692	134777	INV	YBL039C-A		inverted	Nonessential	Dubious	Dubious open reading frame unlikely to encode a protein, based on available experimental and comparative sequence data; completely overlaps the verified ORF URA7; identified by expression profiling and mass spectrometry
LWy239	yeast_chr02_3_22	121692	134777	INV	YBL038W	MRPL16	inverted	Nonessential	Verified	Mitochondrial ribosomal protein of the large subunit
LWy239	yeast_chr02_3_22	121692	134777	INV	YBL037W	APL3	inverted	Nonessential	Verified	Alpha-adaptin, large subunit of the clathrin associated protein complex (AP-2); involved in vesicle mediated transport
LWy239	yeast_chr02_3_22	121692	134777	INV	YBL036C		CDS-NON_Native_UTR	Nonessential	Verified	Putative non-specific single-domain racemase based on structural similarity; binds pyridoxal 5'-phosphate; expression of GFP-fusion protein induced in response to the DNA-damaging agent MMS
LWy239	yeast_chr02_3_22	297748	317917	DUP	YBR045C	GIP1	duplicated-inverted	Nonessential	Verified	Meiosis-specific regulatory subunit of the Glc7p protein phosphatase, regulates spore wall formation and septin organization, required for expression of some late meiotic genes and for normal localization of Glc7p
LWy239	yeast_chr02_3_22	297748	317917	DUP	YBR046C	ZTA1	duplicated-inverted	Nonessential	Verified	NADPH-dependent quinone reductase, GFP-tagged protein localizes to the cytoplasm and nucleus; has similarity to E. coli quinone oxidoreductase and to human zeta-crystallin
LWy239	yeast_chr02_3_22	297748	317917	DUP	YBR047W	FMP23	duplicated-inverted	Nonessential	Uncharacterized	Putative protein of unknown function; proposed to be involved in iron or copper homeostasis; the authentic, non-tagged protein is detected in highly purified mitochondria in high-throughput studies
LWy239	yeast_chr02_3_22	297748	317917	DUP	YBR048W	RPS11B	duplicated-inverted	fast_growth	Verified	Protein component of the small (40S) ribosomal subunit; identical to Rps11Ap and has similarity to E. coli S17 and rat S11 ribosomal proteins
LWy239	yeast_chr02_3_22	297748	317917	DUP	YBR049C	REB1, GRF2	duplicated-inverted	Essential	Verified	RNA polymerase I enhancer binding protein; DNA binding protein which binds to genes transcribed by both RNA polymerase I and RNA polymerase II; required for termination of RNA polymerase I transcription
LWy239	yeast_chr02_3_22	297748	317917	DUP	YBR050C	REG2	duplicated-inverted	Nonessential	Verified	Regulatory subunit of the Glc7p type-1 protein phosphatase; involved with Reg1p, Glc7p, and Snf1p in regulation of glucose-repressible genes, also involved in glucose-induced proteolysis of maltose permease
LWy239	yeast_chr02_3_22	297748	317917	DUP	YBR051W		duplicated-inverted	Nonessential	Dubious	Dubious open reading frame unlikely to encode a protein, based on available experimental and comparative sequence data; partiallly overlaps the REG2/YBR050C regulatory subunit of the Glc7p type-1 protein phosphatase
LWy239	yeast_chr02_3_22	297748	317917	DUP	YBR052C	RFS1	duplicated-inverted	Nonessential	Verified	Protein of unknown function; member of a flavodoxin-like fold protein family that includes Pst2p and Ycp4p; green fluorescent protein (GFP)-fusion protein localizes to the cytoplasm in a punctate pattern
LWy239	yeast_chr02_3_22	297748	317917	DUP	YBR053C		duplicated-inverted	Nonessential	Uncharacterized	Putative protein of unknown function; induced by cell wall perturbation
LWy239	yeast_chr02_3_22	297748	317917	DUP	YBR054W	YRO2	duplicated-inverted	Nonessential	Verified	Protein of unknown function with similarity to archaeal rhodopsins; the authentic, non-tagged protein is detected in a phosphorylated state in highly purified mitochondria in high-throughput studies; transcriptionally regulated by Haa1p
LWy239	yeast_chr02_3_22	297748	317917	DUP	YBR055C	PRP6, RNA6, TSM7269	duplicated-inverted	Essential	Verified	Splicing factor, component of the U4/U6-U5 snRNP complex
LWy239	yeast_chr02_3_22	307359	317917	DUP	YBR050C	REG2	CDS_NC	Nonessential	Verified	Regulatory subunit of the Glc7p type-1 protein phosphatase; involved with Reg1p, Glc7p, and Snf1p in regulation of glucose-repressible genes, also involved in glucose-induced proteolysis of maltose permease
LWy239	yeast_chr02_3_22	690041	716070	DUP	YBR251W	MRPS5	duplicated-inverted	fast_growth	Verified	Mitochondrial ribosomal protein of the small subunit
LWy239	yeast_chr02_3_22	690041	716070	DUP	YBR252W	DUT1	duplicated-inverted	Essential	Verified	deoxyuridine triphosphate diphosphatase (dUTPase); catalyzes hydrolysis of dUTP to dUMP and PPi, thereby preventing incorporation of uracil into DNA during replication; critical for the maintenance of genetic stability; also has diphosphatase activity on deoxyinosine triphosphate
LWy239	yeast_chr02_3_22	690041	716070	DUP	YBR253W	SRB6, MED22	duplicated-inverted	Essential	Verified	Subunit of the RNA polymerase II mediator complex; associates with core polymerase subunits to form the RNA polymerase II holoenzyme; essential for transcriptional regulation
LWy239	yeast_chr02_3_22	690041	716070	DUP	YBR254C	TRS20	duplicated-inverted	Essential	Verified	One of 10 subunits of the transport protein particle (TRAPP) complex of the cis-Golgi which mediates vesicle docking and fusion; mutations in the human homolog cause the spondyloepiphyseal dysplasia tarda (SEDL) disorder
LWy239	yeast_chr02_3_22	690041	716070	DUP	YBR255W	MTC4	duplicated-inverted	Nonessential	Verified	Protein of unknown function, required for normal growth rate at 15 degrees C; green fluorescent protein (GFP)-fusion protein localizes to the cytoplasm in a punctate pattern; mtc4 is synthetically sick with cdc13-1
LWy239	yeast_chr02_3_22	690041	716070	DUP	YBR255C-A		duplicated-inverted	Nonessential	Uncharacterized	Putative protein of unknown function; may interact with respiratory chain complexes III (ubiquinol-cytochrome c reductase) or IV (cytochrome c oxidase); identified by sequence comparison with hemiascomycetous yeast species
LWy239	yeast_chr02_3_22	690041	716070	DUP	YBR256C	RIB5	duplicated-inverted	Essential	Verified	Riboflavin synthase; catalyzes the last step of the riboflavin biosynthesis pathway
LWy239	yeast_chr02_3_22	690041	716070	DUP	YBR257W	POP4	duplicated-inverted	Essential	Verified	Subunit of both RNase MRP and nuclear RNase P; RNase MRP cleaves pre-rRNA, while nuclear RNase P cleaves tRNA precursors to generate mature 5' ends and facilitates turnover of nuclear RNAs; binds to the RPR1 RNA subunit in RNase P
LWy239	yeast_chr02_3_22	690041	716070	DUP	YBR258C	SHG1, CPS15	duplicated-inverted	Nonessential	Verified	Subunit of the COMPASS (Set1C) complex, which methylates histone H3 on lysine 4 and is required in transcriptional silencing near telomeres
LWy239	yeast_chr02_3_22	690041	716070	DUP	YBR259W		duplicated-inverted	Nonessential	Uncharacterized	Putative protein of unknown function; YBR259W is not an essential gene
LWy239	yeast_chr02_3_22	690041	716070	DUP	YBR260C	RGD1	duplicated-inverted	Nonessential	Verified	GTPase-activating protein (RhoGAP) for Rho3p and Rho4p, possibly involved in control of actin cytoskeleton organization
LWy239	yeast_chr02_3_22	690041	716070	DUP	YBR261C	TAE1, NTM1	duplicated-inverted	Nonessential	Verified	AdoMet-dependent proline methyltransferase; catalyzes the dimethylation of ribosomal proteins Rpl12 and Rps25 at N-terminal proline residues; has a role in protein synthesis; fusion protein localizes to the cytoplasm
LWy239	yeast_chr02_3_22	690041	716070	DUP	YBR262C	AIM5, FMP51, MCS12	duplicated-inverted	Nonessential	Verified	Mitochondrial inner membrane protein; subunit of the mitochondrial inner membrane organizing system (MitOS, MICOS, or MINOS), a scaffold-like structure on the intermembrane space side of the inner membrane which has a role in the maintenance of crista junctions and inner membrane architecture
LWy239	yeast_chr02_3_22	690041	716070	DUP	YBR263W	SHM1, SHMT1, TMP3	duplicated-inverted	Nonessential	Verified	Mitochondrial serine hydroxymethyltransferase, converts serine to glycine plus 5, 10 methylenetetrahydrofolate; involved in generating precursors for purine, pyrimidine, amino acid, and lipid biosynthesis; reverse reaction generates serine
LWy239	yeast_chr02_3_22	690041	716070	DUP	YBR264C	YPT10	duplicated-inverted	Nonessential	Verified	Rab family GTP-binding protein that contains the PEST signal sequence specific for proteolytic enzymes; may be involved in vesicular transport; overexpression leads to accumulation of Golgi-like cisternae with budding vesicles
LWy239	yeast_chr02_3_22	690041	716070	DUP	YBR265W	TSC10	duplicated-inverted	Essential	Verified	3-ketosphinganine reductase, catalyzes the second step in phytosphingosine synthesis, essential for growth in the absence of exogenous dihydrosphingosine or phytosphingosine, member of short chain dehydrogenase/reductase protein family
LWy239	yeast_chr02_3_22	690041	716070	DUP	YBR267W	REI1	duplicated-inverted	fast_growth	Verified	Cytoplasmic pre-60S factor; required for the correct recycling of shuttling factors Alb1, Arx1 and Tif6 at the end of the ribosomal large subunit biogenesis; involved in bud growth in the mitotic signaling network
LWy239	yeast_chr02_3_22	690041	716070	DUP	YBR266C	SLM6	duplicated-inverted	fast_growth	Dubious	Protein with a potential role in actin cytoskeleton organization; gene exhibits synthetic genetic interaction with MSS4 encoding phosphatidylinositol 4-phosphate kinase
LWy239	yeast_chr02_3_22	690041	716070	DUP	YBR268W	MRPL37	duplicated-inverted	fast_growth	Verified	Mitochondrial ribosomal protein of the large subunit
LWy239	yeast_chr02_3_22	690041	716070	DUP	YBR269C	FMP21	duplicated-inverted	Nonessential	Uncharacterized	Putative protein of unknown function; the authentic, non-tagged protein is detected in highly purified mitochondria in high-throughput studies
LWy239	yeast_chr02_3_22	690041	716070	DUP	YBR270C	BIT2	duplicated-inverted	Nonessential	Uncharacterized	Subunit of TORC2, a membrane-associated complex that regulates actin cytoskeletal dynamics during polarized growth and cell wall integrity; interacts with Slm1p and Slm2p, homologous PH domain-containing TORC2 substrates; similar to Bit61p
LWy239	yeast_chr02_3_22	690041	716070	DUP	YBR271W		duplicated-inverted	Nonessential	Uncharacterized	S-adenosylmethionine-dependent methyltransferase; belongs to the seven beta-strand family; green fluorescent protein (GFP)-fusion protein localizes to the cytoplasm; predicted to be involved in ribosome biogenesis
LWy239	yeast_chr02_3_22	403656	439168	INV	YBR095C	RXT2, RAF60	CDS-NON_Native_UTR	Nonessential	Verified	Subunit of the histone deacetylase Rpd3L complex; possibly involved in cell fusion and invasive growth
LWy239	yeast_chr02_3_22	403656	439168	INV	YBR096W		inverted	Nonessential	Uncharacterized	Putative protein of unknown function; green fluorescent protein (GFP)-fusion protein localizes to the ER
LWy239	yeast_chr02_3_22	403656	439168	INV	YBR097W	VPS15, GRD8, VAC4, VPL19, VPS40	inverted	Nonessential	Verified	Myristoylated serine/threonine protein kinase involved in vacuolar protein sorting; functions as a membrane-associated complex with Vps34p; active form recruits Vps34p to the Golgi membrane; interacts with the GDP-bound form of Gpa1p
LWy239	yeast_chr02_3_22	403656	439168	INV	YBR098W	MMS4, SLX2, YBR100W	inverted	Nonessential	Verified	Subunit of the structure-specific Mms4p-Mus81p endonuclease that cleaves branched DNA; involved in recombination, DNA repair, and joint molecule formation/resolution during meiotic recombination
LWy239	yeast_chr02_3_22	403656	439168	INV	YBR099C		inverted	Nonessential	Dubious	Dubious open reading frame unlikely to encode a protein, based on available experimental and comparative sequence data; completely overlaps the verified gene MMS4
LWy239	yeast_chr02_3_22	403656	439168	INV	YBR101C	FES1	inverted	Nonessential	Verified	Hsp70 (Ssa1p) nucleotide exchange factor, cytosolic homolog of Sil1p, which is the nucleotide exchange factor for BiP (Kar2p) in the endoplasmic reticulum
LWy239	yeast_chr02_3_22	403656	439168	INV	YBR102C	EXO84, USA3	inverted	Essential	Verified	Essential protein with dual roles in spliceosome assembly and exocytosis; the exocyst complex (Sec3p, Sec5p, Sec6p, Sec8p, Sec10p, Sec15p, Exo70p, and Exo84p) mediates polarized targeting of secretory vesicles to active sites of exocytosis
LWy239	yeast_chr02_3_22	403656	439168	INV	YBR103W	SIF2, EMB1	inverted	Nonessential	Verified	WD40 repeat-containing subunit of the Set3C histone deacetylase complex, which represses early/middle sporulation genes; antagonizes telomeric silencing; binds specifically to the Sir4p N-terminus
LWy239	yeast_chr02_3_22	403656	439168	INV	YBR103C-A		inverted	Nonessential	Dubious	Dubious open reading frame unlikely to encode a protein, based on experimental and comparative sequence data; identified by homology to related yeast
LWy239	yeast_chr02_3_22	403656	439168	INV	YBR104W	YMC2	inverted	Nonessential	Verified	Mitochondrial protein, putative inner membrane transporter with a role in oleate metabolism and glutamate biosynthesis; member of the mitochondrial carrier (MCF) family; has similarity with Ymc1p
LWy239	yeast_chr02_3_22	403656	439168	INV	YBR105C	VID24, GID4	inverted	Nonessential	Verified	Peripheral membrane protein located at Vid (vacuole import and degradation) vesicles; regulates fructose-1, 6-bisphosphatase (FBPase) targeting to the vacuole; promotes proteasome-dependent catabolite degradation of FBPase
LWy239	yeast_chr02_3_22	403656	439168	INV	YBR106W	PHO88	inverted	fast_growth	Verified	Probable membrane protein, involved in phosphate transport; pho88 pho86 double null mutant exhibits enhanced synthesis of repressible acid phosphatase at high inorganic phosphate concentrations
LWy239	yeast_chr02_3_22	403656	439168	INV	YBR107C	IML3, MCM19	inverted	Nonessential	Verified	Protein with a role in kinetochore function, localizes to the outer kinetochore in a Ctf19p-dependent manner, interacts with Chl4p and Ctf19p
LWy239	yeast_chr02_3_22	403656	439168	INV	YBR108W	AIM3	inverted	Nonessential	Verified	Protein interacting with Rvs167p; null mutant is viable and displays elevated frequency of mitochondrial genome loss
LWy239	yeast_chr02_3_22	403656	439168	INV	YBR109C	CMD1, CaM	inverted	Essential	Verified	Calmodulin; Ca++ binding protein that regulates Ca++ independent processes (mitosis, bud growth, actin organization, endocytosis, etc.) and Ca++ dependent processes (stress-activated pathways), targets include Nuf1p, Myo2p and calcineurin
LWy239	yeast_chr02_3_22	403656	439168	INV	YBR109W-A		inverted	Nonessential	Dubious	Putative protein of unknown function; questionable ORF from MIPS
LWy239	yeast_chr02_3_22	403656	439168	INV	YBR110W	ALG1	inverted	Essential	Verified	Mannosyltransferase, involved in asparagine-linked glycosylation in the endoplasmic reticulum (ER); essential for viability, mutation is functionally complemented by human ortholog
LWy239	yeast_chr02_3_22	403656	439168	INV	YBR111C	YSA1, RMA2	inverted	fast_growth	Verified	Nudix hydrolase family member with ADP-ribose pyrophosphatase activity; shown to metabolize O-acetyl-ADP-ribose to AMP and acetylated ribose 5'-phosphate
LWy239	yeast_chr02_3_22	403656	439168	INV	YBR111W-A	SUS1	inverted	Nonessential	Verified	Component of both the SAGA histone acetylase and TREX-2 complexes; interacts with RNA polymerase II; involved in mRNA export coupled transcription activation and elongation; involved in post-transcriptional tethering of active genes to the nuclear periphery and to non-nascent mRNP
LWy239	yeast_chr02_3_22	403656	439168	INV	YBR112C	CYC8, CRT8, SSN6, [OCT1 ], [OCT]	inverted	fast_growth	Verified	General transcriptional co-repressor, acts together with Tup1p; also acts as part of a transcriptional co-activator complex that recruits the SWI/SNF and SAGA complexes to promoters; can form the prion [OCT+]
LWy239	yeast_chr02_3_22	403656	439168	INV	YBR113W		inverted	Nonessential	Dubious	Dubious open reading frame unlikely to encode a protein, based on available experimental and comparative sequence data; partially overlaps the verified gene CYC8
LWy239	yeast_chr02_3_22	403656	439168	INV	YBR114W	RAD16, PSO5	CDS-NON_Native_UTR	Nonessential	Verified	Protein that recognizes and binds damaged DNA in an ATP-dependent manner (with Rad7p) during nucleotide excision repair; subunit of Nucleotide Excision Repair Factor 4 (NEF4) and the Elongin-Cullin-Socs (ECS) ligase complex
LWy239	yeast_chr02_3_22	581558	624877	INV	YBR194W	AIM4, SOY1	CDS-NON_Native_UTR	fast_growth	Verified	Protein proposed to be associated with the nuclear pore complex; null mutant is viable, displays elevated frequency of mitochondrial genome loss and is sensitive to freeze-thaw stress
LWy239	yeast_chr02_3_22	581558	624877	INV	YBR195C	MSI1, CAC3	inverted	Nonessential	Verified	Subunit of chromatin assembly factor I (CAF-1); chromatin assembly by CAF-1 is important for multiple processes including silencing at telomeres, mating type loci, and rDNA; maintenance of kinetochore structure; deactivation of the DNA damage checkpoint after DNA repair; and chromatin dynamics during transcription; Msi1p localizes to both nucleus and cytoplasm and has an independent role as a neg…
LWy239	yeast_chr02_3_22	581558	624877	INV	YBR196C	PGI1, CDC30	inverted	Essential	Verified	Glycolytic enzyme phosphoglucose isomerase, catalyzes the interconversion of glucose-6-phosphate and fructose-6-phosphate; required for cell cycle progression and completion of the gluconeogenic events of sporulation
LWy239	yeast_chr02_3_22	581558	624877	INV	YBR196C-A		inverted	Nonessential	Uncharacterized	Putative protein of unknown function; identified by fungal homology and RT-PCR
LWy239	yeast_chr02_3_22	581558	624877	INV	YBR196C-B		inverted	Nonessential	Uncharacterized	Putative protein of unknown function; identified by expression profiling and mass spectrometry
LWy239	yeast_chr02_3_22	581558	624877	INV	YBR197C		inverted	Nonessential	Uncharacterized	Putative protein of unknown function; green fluorescent protein (GFP)-fusion protein localizes to the cytoplasm and nucleus; YBR197C is not an essential gene
LWy239	yeast_chr02_3_22	581558	624877	INV	YBR198C	TAF5, TAF90	inverted	Essential	Verified	Subunit (90 kDa) of TFIID and SAGA complexes, involved in RNA polymerase II transcription initiation and in chromatin modification
LWy239	yeast_chr02_3_22	581558	624877	INV	YBR199W	KTR4	inverted	Nonessential	Verified	Putative mannosyltransferase involved in protein glycosylation; member of the KRE2/MNT1 mannosyltransferase family
LWy239	yeast_chr02_3_22	581558	624877	INV	YBR200W	BEM1, SRO1	inverted	fast_growth	Verified	Protein containing SH3-domains, involved in establishing cell polarity and morphogenesis; functions as a scaffold protein for complexes that include Cdc24p, Ste5p, Ste20p, and Rsr1p
LWy239	yeast_chr02_3_22	581558	624877	INV	YBR200W-A		inverted	Nonessential	Uncharacterized	Putative protein of unknown function; identified by fungal homology and RT-PCR
LWy239	yeast_chr02_3_22	581558	624877	INV	YBR201W	DER1	inverted	Nonessential	Verified	Endoplasmic reticulum membrane protein, required for ER-associated protein degradation of misfolded or unassembled proteins; N- and C- termini protrude into the cytoplasm, has similarity to Dfm1p
LWy239	yeast_chr02_3_22	581558	624877	INV	YBR201C-A		inverted	Nonessential	Uncharacterized	Putative protein of unknown function
LWy239	yeast_chr02_3_22	581558	624877	INV	YBR202W	MCM7, CDC47	inverted	Essential	Verified	Component of the heterohexameric MCM2-7 complex, which primes origins of DNA replication in G1 and becomes an active ATP-dependent helicase that promotes DNA melting and elongation in S-phase; forms an Mcm4p-6p-7p subcomplex
LWy239	yeast_chr02_3_22	581558	624877	INV	YBR203W	COS111	inverted	Nonessential	Verified	Protein required for resistance to the antifungal drug ciclopirox olamine; not related to the subtelomerically-encoded COS family; the authentic, non-tagged protein is detected in highly purified mitochondria in high-throughput studies
LWy239	yeast_chr02_3_22	581558	624877	INV	YBR204C	LDH1	inverted	Nonessential	Verified	Serine hydrolase; exhibits active esterase plus weak triacylglycerol lipase activities; proposed role in lipid homeostasis, regulating phospholipid and non-polar lipid levels and required for mobilization of LD-stored lipids; localizes to the lipid droplet (LD) surface; contains a classical serine containing catalytic triad (GxSxG motif)
LWy239	yeast_chr02_3_22	581558	624877	INV	YBR205W	KTR3	inverted	Nonessential	Verified	Putative alpha-1, 2-mannosyltransferase involved in O- and N-linked protein glycosylation; member of the KRE2/MNT1 mannosyltransferase family; Svp26p mediates uptake of Ktr3p into COPII vesicles
LWy239	yeast_chr02_3_22	581558	624877	INV	YBR206W		inverted	Nonessential	Dubious	Dubious open reading frame unlikely to encode a protein, based on available experimental and comparative sequence data; partially overlaps the verified gene KTR3
LWy239	yeast_chr02_3_22	581558	624877	INV	YBR207W	FTH1	inverted	Nonessential	Verified	Putative high affinity iron transporter involved in transport of intravacuolar stores of iron; forms complex with Fet5p; expression is regulated by iron; proposed to play indirect role in endocytosis
LWy239	yeast_chr02_3_22	581558	624877	INV	YBR208C	DUR1, 2, DUR80	inverted	Nonessential	Verified	Urea amidolyase, contains both urea carboxylase and allophanate hydrolase activities, degrades urea to CO2 and NH3; expression sensitive to nitrogen catabolite repression and induced by allophanate, an intermediate in allantoin degradation
LWy239	yeast_chr02_3_22	581558	624877	INV	YBR209W		inverted	Nonessential	Dubious	Dubious open reading frame unlikely to encode a protein, based on available experimental and comparative sequence data; YBR209W is not an essential gene
LWy239	yeast_chr02_3_22	581558	624877	INV	YBR210W	ERV15	inverted	Nonessential	Verified	Protein involved in export of proteins from the endoplasmic reticulum, has similarity to Erv14p
LWy239	yeast_chr02_3_22	581558	624877	INV	YBR211C	AME1, ARP100	inverted	Essential	Verified	Essential kinetochore protein associated with microtubules and spindle pole bodies; component of the kinetochore sub-complex COMA (Ctf19p, Okp1p, Mcm21p, Ame1p); involved in spindle checkpoint maintenance
LWy239	yeast_chr02_3_22	581558	624877	INV	YBR212W	NGR1, RBP1	inverted	Nonessential	Verified	RNA binding protein that negatively regulates growth rate; interacts with the 3' UTR of the mitochondrial porin (POR1) mRNA and enhances its degradation; overexpression impairs mitochondrial function; interacts with Dhh1p to mediate POR1 mRNA decay; expressed in stationary phase
LWy239	yeast_chr02_3_22	581558	624877	INV	YBR213W	MET8	inverted	Nonessential	Verified	Bifunctional dehydrogenase and ferrochelatase, involved in the biosynthesis of siroheme, a prosthetic group used by sulfite reductase; required for sulfate assimilation and methionine biosynthesis
LWy239	yeast_chr02_3_22	581558	624877	INV	YBR214W	SDS24	inverted	Nonessential	Verified	One of two S. cerevisiae homologs (Sds23p and Sds24p) of the S. pombe Sds23 protein, which is implicated in APC/cyclosome regulation; involved in cell separation during budding; may play an indirect role in fluid-phase endocytosis
LWy239	yeast_chr02_3_22	581558	624877	INV	YBR215W	HPC2	inverted	Nonessential	Verified	Subunit of the HIR complex, a nucleosome assembly complex involved in regulation of histone gene transcription; mutants display synthetic defects with subunits of FACT, a complex that allows passage of RNA Pol II through nucleosomes
LWy239	yeast_chr02_3_22	581558	624877	INV	YBR216C	YBP1	CDS-NON_Native_UTR	Nonessential	Verified	Protein required for oxidation of specific cysteine residues of the transcription factor Yap1p, resulting in the nuclear localization of Yap1p in response to stress
LWy239	yeast_chr02_3_22	686278	690074	DEL	YBR249C	ARO4	deleted	Nonessential	Verified	3-deoxy-D-arabino-heptulosonate-7-phosphate (DAHP) synthase, catalyzes the first step in aromatic amino acid biosynthesis and is feedback-inhibited by tyrosine or high concentrations of phenylalanine or tryptophan
LWy239	yeast_chr02_3_22	686278	690074	DEL	YBR250W	SPO23	deleted	Nonessential	Verified	Protein of unknown function; associates with meiosis-specific protein Spo1p
LWy239	yeast_chr02_3_22	732447	732697	DEL	YBR279W	PAF1	CDS-CDS	fast_growth	Verified	Component of the Paf1p complex involved in transcription elongation; binds to and modulates the activity of RNA polymerases I and II; required for expression of a subset of genes, including cell cycle-regulated genes; involved in SER3 repression by helping to maintain SRG1 transcription-dependent nucleosome occupancy; homolog of human PD2/hPAF1
LWy239	yeast_chr02_3_22	732447	732697	DEL	YBR280C	SAF1	CDS-CDS	Nonessential	Verified	F-Box protein involved in proteasome-dependent degradation of Aah1p during entry of cells into quiescence; interacts with Skp1
LWy260	yeast_chr02_3_22	212908	212941	INS	exo-gene	exogenous violacein synthesis genes	-	-	-	-
LWy260	yeast_chr02_3_22	212908	212941	INS	YBL003C	HTA2, H2A2	CDS-NC	Nonessential	Verified	Histone H2A, core histone protein required for chromatin assembly and chromosome function; one of two nearly identical (see also HTA1) subtypes; DNA damage-dependent phosphorylation by Mec1p facilitates DNA repair; acetylated by Nat4p
LWy260	yeast_chr02_3_22	121692	134777	INV	YBL043W	ECM13	CDS-NON_Native_UTR	Nonessential	Verified	Non-essential protein of unknown function; induced by treatment with 8-methoxypsoralen and UVA irradiation
LWy260	yeast_chr02_3_22	121692	134777	INV	YBL042C	FUI1	inverted	Nonessential	Verified	High affinity uridine permease, localizes to the plasma membrane; also mediates low but significant transport of the cytotoxic nucleoside analog 5-fluorouridine; not involved in uracil transport
LWy260	yeast_chr02_3_22	121692	134777	INV	YBL041W	PRE7, PRS3	inverted	Essential	Verified	Beta 6 subunit of the 20S proteasome
LWy260	yeast_chr02_3_22	121692	134777	INV	YBL040C	ERD2	inverted	Essential	Verified	HDEL receptor, an integral membrane protein that binds to the HDEL motif in proteins destined for retention in the endoplasmic reticulum; has a role in maintenance of normal levels of ER-resident proteins
LWy260	yeast_chr02_3_22	121692	134777	INV	YBL039W-B	YBL039W-A	inverted	Nonessential	Uncharacterized	Putative protein of unknown function
LWy260	yeast_chr02_3_22	121692	134777	INV	YBL039C	URA7	inverted	fast_growth	Verified	Major CTP synthase isozyme (see also URA8), catalyzes the ATP-dependent transfer of the amide nitrogen from glutamine to UTP, forming CTP, the final step in de novo biosynthesis of pyrimidines; involved in phospholipid biosynthesis
LWy260	yeast_chr02_3_22	121692	134777	INV	YBL039C-A		inverted	Nonessential	Dubious	Dubious open reading frame unlikely to encode a protein, based on available experimental and comparative sequence data; completely overlaps the verified ORF URA7; identified by expression profiling and mass spectrometry
LWy260	yeast_chr02_3_22	121692	134777	INV	YBL038W	MRPL16	inverted	Nonessential	Verified	Mitochondrial ribosomal protein of the large subunit
LWy260	yeast_chr02_3_22	121692	134777	INV	YBL037W	APL3	inverted	Nonessential	Verified	Alpha-adaptin, large subunit of the clathrin associated protein complex (AP-2); involved in vesicle mediated transport
LWy260	yeast_chr02_3_22	121692	134777	INV	YBL036C		CDS-NON_Native_UTR	Nonessential	Verified	Putative non-specific single-domain racemase based on structural similarity; binds pyridoxal 5'-phosphate; expression of GFP-fusion protein induced in response to the DNA-damaging agent MMS
LWy260	yeast_chr02_3_22	216587	221950	DEL	YBR001C	NTH2	deleted	Nonessential	Verified	Putative neutral trehalase, required for thermotolerance and may mediate resistance to other cellular stresses
LWy260	yeast_chr02_3_22	216587	221950	DEL	YBR002C	RER2	deleted	Essential	Verified	Cis-prenyltransferase involved in dolichol synthesis; participates in endoplasmic reticulum (ER) protein sorting
LWy260	yeast_chr02_3_22	216587	221950	DEL	YBR003W	COQ1	deleted	Nonessential	Verified	Hexaprenyl pyrophosphate synthetase, catalyzes the first step in ubiquinone (coenzyme Q) biosynthesis
LWy260	yeast_chr02_3_22	297748	298280	INV	YBR045C	GIP1	CDS-NC	Nonessential	Verified	Meiosis-specific regulatory subunit of the Glc7p protein phosphatase, regulates spore wall formation and septin organization, required for expression of some late meiotic genes and for normal localization of Glc7p
LWy260	yeast_chr02_3_22	297748	317917	DUP	YBR045C	GIP1	duplicated-inverted	Nonessential	Verified	Meiosis-specific regulatory subunit of the Glc7p protein phosphatase, regulates spore wall formation and septin organization, required for expression of some late meiotic genes and for normal localization of Glc7p
LWy260	yeast_chr02_3_22	297748	317917	DUP	YBR046C	ZTA1	duplicated-inverted	Nonessential	Verified	NADPH-dependent quinone reductase, GFP-tagged protein localizes to the cytoplasm and nucleus; has similarity to E. coli quinone oxidoreductase and to human zeta-crystallin
LWy260	yeast_chr02_3_22	297748	317917	DUP	YBR047W	FMP23	duplicated-inverted	Nonessential	Uncharacterized	Putative protein of unknown function; proposed to be involved in iron or copper homeostasis; the authentic, non-tagged protein is detected in highly purified mitochondria in high-throughput studies
LWy260	yeast_chr02_3_22	297748	317917	DUP	YBR048W	RPS11B	duplicated-inverted	fast_growth	Verified	Protein component of the small (40S) ribosomal subunit; identical to Rps11Ap and has similarity to E. coli S17 and rat S11 ribosomal proteins
LWy260	yeast_chr02_3_22	297748	317917	DUP	YBR049C	REB1, GRF2	duplicated-inverted	Essential	Verified	RNA polymerase I enhancer binding protein; DNA binding protein which binds to genes transcribed by both RNA polymerase I and RNA polymerase II; required for termination of RNA polymerase I transcription
LWy260	yeast_chr02_3_22	297748	317917	DUP	YBR050C	REG2	duplicated-inverted	Nonessential	Verified	Regulatory subunit of the Glc7p type-1 protein phosphatase; involved with Reg1p, Glc7p, and Snf1p in regulation of glucose-repressible genes, also involved in glucose-induced proteolysis of maltose permease
LWy260	yeast_chr02_3_22	297748	317917	DUP	YBR051W		duplicated-inverted	Nonessential	Dubious	Dubious open reading frame unlikely to encode a protein, based on available experimental and comparative sequence data; partiallly overlaps the REG2/YBR050C regulatory subunit of the Glc7p type-1 protein phosphatase
LWy260	yeast_chr02_3_22	297748	317917	DUP	YBR052C	RFS1	duplicated-inverted	Nonessential	Verified	Protein of unknown function; member of a flavodoxin-like fold protein family that includes Pst2p and Ycp4p; green fluorescent protein (GFP)-fusion protein localizes to the cytoplasm in a punctate pattern
LWy260	yeast_chr02_3_22	297748	317917	DUP	YBR053C		duplicated-inverted	Nonessential	Uncharacterized	Putative protein of unknown function; induced by cell wall perturbation
LWy260	yeast_chr02_3_22	297748	317917	DUP	YBR054W	YRO2	duplicated-inverted	Nonessential	Verified	Protein of unknown function with similarity to archaeal rhodopsins; the authentic, non-tagged protein is detected in a phosphorylated state in highly purified mitochondria in high-throughput studies; transcriptionally regulated by Haa1p
LWy260	yeast_chr02_3_22	297748	317917	DUP	YBR055C	PRP6, RNA6, TSM7269	duplicated-inverted	Essential	Verified	Splicing factor, component of the U4/U6-U5 snRNP complex
LWy260	yeast_chr02_3_22	307359	317917	DUP	YBR050C	REG2	CDS_NC	Nonessential	Verified	Regulatory subunit of the Glc7p type-1 protein phosphatase; involved with Reg1p, Glc7p, and Snf1p in regulation of glucose-repressible genes, also involved in glucose-induced proteolysis of maltose permease
LWy260	yeast_chr02_3_22	690041	716070	DUP	YBR251W	MRPS5	duplicated-inverted	fast_growth	Verified	Mitochondrial ribosomal protein of the small subunit
LWy260	yeast_chr02_3_22	690041	716070	DUP	YBR252W	DUT1	duplicated-inverted	Essential	Verified	deoxyuridine triphosphate diphosphatase (dUTPase); catalyzes hydrolysis of dUTP to dUMP and PPi, thereby preventing incorporation of uracil into DNA during replication; critical for the maintenance of genetic stability; also has diphosphatase activity on deoxyinosine triphosphate
LWy260	yeast_chr02_3_22	690041	716070	DUP	YBR253W	SRB6, MED22	duplicated-inverted	Essential	Verified	Subunit of the RNA polymerase II mediator complex; associates with core polymerase subunits to form the RNA polymerase II holoenzyme; essential for transcriptional regulation
LWy260	yeast_chr02_3_22	690041	716070	DUP	YBR254C	TRS20	duplicated-inverted	Essential	Verified	One of 10 subunits of the transport protein particle (TRAPP) complex of the cis-Golgi which mediates vesicle docking and fusion; mutations in the human homolog cause the spondyloepiphyseal dysplasia tarda (SEDL) disorder
LWy260	yeast_chr02_3_22	690041	716070	DUP	YBR255W	MTC4	duplicated-inverted	Nonessential	Verified	Protein of unknown function, required for normal growth rate at 15 degrees C; green fluorescent protein (GFP)-fusion protein localizes to the cytoplasm in a punctate pattern; mtc4 is synthetically sick with cdc13-1
LWy260	yeast_chr02_3_22	690041	716070	DUP	YBR255C-A		duplicated-inverted	Nonessential	Uncharacterized	Putative protein of unknown function; may interact with respiratory chain complexes III (ubiquinol-cytochrome c reductase) or IV (cytochrome c oxidase); identified by sequence comparison with hemiascomycetous yeast species
LWy260	yeast_chr02_3_22	690041	716070	DUP	YBR256C	RIB5	duplicated-inverted	Essential	Verified	Riboflavin synthase; catalyzes the last step of the riboflavin biosynthesis pathway
LWy260	yeast_chr02_3_22	690041	716070	DUP	YBR257W	POP4	duplicated-inverted	Essential	Verified	Subunit of both RNase MRP and nuclear RNase P; RNase MRP cleaves pre-rRNA, while nuclear RNase P cleaves tRNA precursors to generate mature 5' ends and facilitates turnover of nuclear RNAs; binds to the RPR1 RNA subunit in RNase P
LWy260	yeast_chr02_3_22	690041	716070	DUP	YBR258C	SHG1, CPS15	duplicated-inverted	Nonessential	Verified	Subunit of the COMPASS (Set1C) complex, which methylates histone H3 on lysine 4 and is required in transcriptional silencing near telomeres
LWy260	yeast_chr02_3_22	690041	716070	DUP	YBR259W		duplicated-inverted	Nonessential	Uncharacterized	Putative protein of unknown function; YBR259W is not an essential gene
LWy260	yeast_chr02_3_22	690041	716070	DUP	YBR260C	RGD1	duplicated-inverted	Nonessential	Verified	GTPase-activating protein (RhoGAP) for Rho3p and Rho4p, possibly involved in control of actin cytoskeleton organization
LWy260	yeast_chr02_3_22	690041	716070	DUP	YBR261C	TAE1, NTM1	duplicated-inverted	Nonessential	Verified	AdoMet-dependent proline methyltransferase; catalyzes the dimethylation of ribosomal proteins Rpl12 and Rps25 at N-terminal proline residues; has a role in protein synthesis; fusion protein localizes to the cytoplasm
LWy260	yeast_chr02_3_22	690041	716070	DUP	YBR262C	AIM5, FMP51, MCS12	duplicated-inverted	Nonessential	Verified	Mitochondrial inner membrane protein; subunit of the mitochondrial inner membrane organizing system (MitOS, MICOS, or MINOS), a scaffold-like structure on the intermembrane space side of the inner membrane which has a role in the maintenance of crista junctions and inner membrane architecture
LWy260	yeast_chr02_3_22	690041	716070	DUP	YBR263W	SHM1, SHMT1, TMP3	duplicated-inverted	Nonessential	Verified	Mitochondrial serine hydroxymethyltransferase, converts serine to glycine plus 5, 10 methylenetetrahydrofolate; involved in generating precursors for purine, pyrimidine, amino acid, and lipid biosynthesis; reverse reaction generates serine
LWy260	yeast_chr02_3_22	690041	716070	DUP	YBR264C	YPT10	duplicated-inverted	Nonessential	Verified	Rab family GTP-binding protein that contains the PEST signal sequence specific for proteolytic enzymes; may be involved in vesicular transport; overexpression leads to accumulation of Golgi-like cisternae with budding vesicles
LWy260	yeast_chr02_3_22	690041	716070	DUP	YBR265W	TSC10	duplicated-inverted	Essential	Verified	3-ketosphinganine reductase, catalyzes the second step in phytosphingosine synthesis, essential for growth in the absence of exogenous dihydrosphingosine or phytosphingosine, member of short chain dehydrogenase/reductase protein family
LWy260	yeast_chr02_3_22	690041	716070	DUP	YBR267W	REI1	duplicated-inverted	fast_growth	Verified	Cytoplasmic pre-60S factor; required for the correct recycling of shuttling factors Alb1, Arx1 and Tif6 at the end of the ribosomal large subunit biogenesis; involved in bud growth in the mitotic signaling network
LWy260	yeast_chr02_3_22	690041	716070	DUP	YBR266C	SLM6	duplicated-inverted	fast_growth	Dubious	Protein with a potential role in actin cytoskeleton organization; gene exhibits synthetic genetic interaction with MSS4 encoding phosphatidylinositol 4-phosphate kinase
LWy260	yeast_chr02_3_22	690041	716070	DUP	YBR268W	MRPL37	duplicated-inverted	fast_growth	Verified	Mitochondrial ribosomal protein of the large subunit
LWy260	yeast_chr02_3_22	690041	716070	DUP	YBR269C	FMP21	duplicated-inverted	Nonessential	Uncharacterized	Putative protein of unknown function; the authentic, non-tagged protein is detected in highly purified mitochondria in high-throughput studies
LWy260	yeast_chr02_3_22	690041	716070	DUP	YBR270C	BIT2	duplicated-inverted	Nonessential	Uncharacterized	Subunit of TORC2, a membrane-associated complex that regulates actin cytoskeletal dynamics during polarized growth and cell wall integrity; interacts with Slm1p and Slm2p, homologous PH domain-containing TORC2 substrates; similar to Bit61p
LWy260	yeast_chr02_3_22	690041	716070	DUP	YBR271W		duplicated-inverted	Nonessential	Uncharacterized	S-adenosylmethionine-dependent methyltransferase; belongs to the seven beta-strand family; green fluorescent protein (GFP)-fusion protein localizes to the cytoplasm; predicted to be involved in ribosome biogenesis
LWy260	yeast_chr02_3_22	403656	439168	INV	YBR095C	RXT2, RAF60	CDS-NON_Native_UTR	Nonessential	Verified	Subunit of the histone deacetylase Rpd3L complex; possibly involved in cell fusion and invasive growth
LWy260	yeast_chr02_3_22	403656	439168	INV	YBR096W		inverted	Nonessential	Uncharacterized	Putative protein of unknown function; green fluorescent protein (GFP)-fusion protein localizes to the ER
LWy260	yeast_chr02_3_22	403656	439168	INV	YBR097W	VPS15, GRD8, VAC4, VPL19, VPS40	inverted	Nonessential	Verified	Myristoylated serine/threonine protein kinase involved in vacuolar protein sorting; functions as a membrane-associated complex with Vps34p; active form recruits Vps34p to the Golgi membrane; interacts with the GDP-bound form of Gpa1p
LWy260	yeast_chr02_3_22	403656	439168	INV	YBR098W	MMS4, SLX2, YBR100W	inverted	Nonessential	Verified	Subunit of the structure-specific Mms4p-Mus81p endonuclease that cleaves branched DNA; involved in recombination, DNA repair, and joint molecule formation/resolution during meiotic recombination
LWy260	yeast_chr02_3_22	403656	439168	INV	YBR099C		inverted	Nonessential	Dubious	Dubious open reading frame unlikely to encode a protein, based on available experimental and comparative sequence data; completely overlaps the verified gene MMS4
LWy260	yeast_chr02_3_22	403656	439168	INV	YBR101C	FES1	inverted	Nonessential	Verified	Hsp70 (Ssa1p) nucleotide exchange factor, cytosolic homolog of Sil1p, which is the nucleotide exchange factor for BiP (Kar2p) in the endoplasmic reticulum
LWy260	yeast_chr02_3_22	403656	439168	INV	YBR102C	EXO84, USA3	inverted	Essential	Verified	Essential protein with dual roles in spliceosome assembly and exocytosis; the exocyst complex (Sec3p, Sec5p, Sec6p, Sec8p, Sec10p, Sec15p, Exo70p, and Exo84p) mediates polarized targeting of secretory vesicles to active sites of exocytosis
LWy260	yeast_chr02_3_22	403656	439168	INV	YBR103W	SIF2, EMB1	inverted	Nonessential	Verified	WD40 repeat-containing subunit of the Set3C histone deacetylase complex, which represses early/middle sporulation genes; antagonizes telomeric silencing; binds specifically to the Sir4p N-terminus
LWy260	yeast_chr02_3_22	403656	439168	INV	YBR103C-A		inverted	Nonessential	Dubious	Dubious open reading frame unlikely to encode a protein, based on experimental and comparative sequence data; identified by homology to related yeast
LWy260	yeast_chr02_3_22	403656	439168	INV	YBR104W	YMC2	inverted	Nonessential	Verified	Mitochondrial protein, putative inner membrane transporter with a role in oleate metabolism and glutamate biosynthesis; member of the mitochondrial carrier (MCF) family; has similarity with Ymc1p
LWy260	yeast_chr02_3_22	403656	439168	INV	YBR105C	VID24, GID4	inverted	Nonessential	Verified	Peripheral membrane protein located at Vid (vacuole import and degradation) vesicles; regulates fructose-1, 6-bisphosphatase (FBPase) targeting to the vacuole; promotes proteasome-dependent catabolite degradation of FBPase
LWy260	yeast_chr02_3_22	403656	439168	INV	YBR106W	PHO88	inverted	fast_growth	Verified	Probable membrane protein, involved in phosphate transport; pho88 pho86 double null mutant exhibits enhanced synthesis of repressible acid phosphatase at high inorganic phosphate concentrations
LWy260	yeast_chr02_3_22	403656	439168	INV	YBR107C	IML3, MCM19	inverted	Nonessential	Verified	Protein with a role in kinetochore function, localizes to the outer kinetochore in a Ctf19p-dependent manner, interacts with Chl4p and Ctf19p
LWy260	yeast_chr02_3_22	403656	439168	INV	YBR108W	AIM3	inverted	Nonessential	Verified	Protein interacting with Rvs167p; null mutant is viable and displays elevated frequency of mitochondrial genome loss
LWy260	yeast_chr02_3_22	403656	439168	INV	YBR109C	CMD1, CaM	inverted	Essential	Verified	Calmodulin; Ca++ binding protein that regulates Ca++ independent processes (mitosis, bud growth, actin organization, endocytosis, etc.) and Ca++ dependent processes (stress-activated pathways), targets include Nuf1p, Myo2p and calcineurin
LWy260	yeast_chr02_3_22	403656	439168	INV	YBR109W-A		inverted	Nonessential	Dubious	Putative protein of unknown function; questionable ORF from MIPS
LWy260	yeast_chr02_3_22	403656	439168	INV	YBR110W	ALG1	inverted	Essential	Verified	Mannosyltransferase, involved in asparagine-linked glycosylation in the endoplasmic reticulum (ER); essential for viability, mutation is functionally complemented by human ortholog
LWy260	yeast_chr02_3_22	403656	439168	INV	YBR111C	YSA1, RMA2	inverted	fast_growth	Verified	Nudix hydrolase family member with ADP-ribose pyrophosphatase activity; shown to metabolize O-acetyl-ADP-ribose to AMP and acetylated ribose 5'-phosphate
LWy260	yeast_chr02_3_22	403656	439168	INV	YBR111W-A	SUS1	inverted	Nonessential	Verified	Component of both the SAGA histone acetylase and TREX-2 complexes; interacts with RNA polymerase II; involved in mRNA export coupled transcription activation and elongation; involved in post-transcriptional tethering of active genes to the nuclear periphery and to non-nascent mRNP
LWy260	yeast_chr02_3_22	403656	439168	INV	YBR112C	CYC8, CRT8, SSN6, [OCT1 ], [OCT]	inverted	fast_growth	Verified	General transcriptional co-repressor, acts together with Tup1p; also acts as part of a transcriptional co-activator complex that recruits the SWI/SNF and SAGA complexes to promoters; can form the prion [OCT+]
LWy260	yeast_chr02_3_22	403656	439168	INV	YBR113W		inverted	Nonessential	Dubious	Dubious open reading frame unlikely to encode a protein, based on available experimental and comparative sequence data; partially overlaps the verified gene CYC8
LWy260	yeast_chr02_3_22	403656	439168	INV	YBR114W	RAD16, PSO5	CDS-NON_Native_UTR	Nonessential	Verified	Protein that recognizes and binds damaged DNA in an ATP-dependent manner (with Rad7p) during nucleotide excision repair; subunit of Nucleotide Excision Repair Factor 4 (NEF4) and the Elongin-Cullin-Socs (ECS) ligase complex
LWy260	yeast_chr02_3_22	581558	624877	INV	YBR194W	AIM4, SOY1	CDS-NON_Native_UTR	fast_growth	Verified	Protein proposed to be associated with the nuclear pore complex; null mutant is viable, displays elevated frequency of mitochondrial genome loss and is sensitive to freeze-thaw stress
LWy260	yeast_chr02_3_22	581558	624877	INV	YBR195C	MSI1, CAC3	inverted	Nonessential	Verified	Subunit of chromatin assembly factor I (CAF-1); chromatin assembly by CAF-1 is important for multiple processes including silencing at telomeres, mating type loci, and rDNA; maintenance of kinetochore structure; deactivation of the DNA damage checkpoint after DNA repair; and chromatin dynamics during transcription; Msi1p localizes to both nucleus and cytoplasm and has an independent role as a neg…
LWy260	yeast_chr02_3_22	581558	624877	INV	YBR196C	PGI1, CDC30	inverted	Essential	Verified	Glycolytic enzyme phosphoglucose isomerase, catalyzes the interconversion of glucose-6-phosphate and fructose-6-phosphate; required for cell cycle progression and completion of the gluconeogenic events of sporulation
LWy260	yeast_chr02_3_22	581558	624877	INV	YBR196C-A		inverted	Nonessential	Uncharacterized	Putative protein of unknown function; identified by fungal homology and RT-PCR
LWy260	yeast_chr02_3_22	581558	624877	INV	YBR196C-B		inverted	Nonessential	Uncharacterized	Putative protein of unknown function; identified by expression profiling and mass spectrometry
LWy260	yeast_chr02_3_22	581558	624877	INV	YBR197C		inverted	Nonessential	Uncharacterized	Putative protein of unknown function; green fluorescent protein (GFP)-fusion protein localizes to the cytoplasm and nucleus; YBR197C is not an essential gene
LWy260	yeast_chr02_3_22	581558	624877	INV	YBR198C	TAF5, TAF90	inverted	Essential	Verified	Subunit (90 kDa) of TFIID and SAGA complexes, involved in RNA polymerase II transcription initiation and in chromatin modification
LWy260	yeast_chr02_3_22	581558	624877	INV	YBR199W	KTR4	inverted	Nonessential	Verified	Putative mannosyltransferase involved in protein glycosylation; member of the KRE2/MNT1 mannosyltransferase family
LWy260	yeast_chr02_3_22	581558	624877	INV	YBR200W	BEM1, SRO1	inverted	fast_growth	Verified	Protein containing SH3-domains, involved in establishing cell polarity and morphogenesis; functions as a scaffold protein for complexes that include Cdc24p, Ste5p, Ste20p, and Rsr1p
LWy260	yeast_chr02_3_22	581558	624877	INV	YBR200W-A		inverted	Nonessential	Uncharacterized	Putative protein of unknown function; identified by fungal homology and RT-PCR
LWy260	yeast_chr02_3_22	581558	624877	INV	YBR201W	DER1	inverted	Nonessential	Verified	Endoplasmic reticulum membrane protein, required for ER-associated protein degradation of misfolded or unassembled proteins; N- and C- termini protrude into the cytoplasm, has similarity to Dfm1p
LWy260	yeast_chr02_3_22	581558	624877	INV	YBR201C-A		inverted	Nonessential	Uncharacterized	Putative protein of unknown function
LWy260	yeast_chr02_3_22	581558	624877	INV	YBR202W	MCM7, CDC47	inverted	Essential	Verified	Component of the heterohexameric MCM2-7 complex, which primes origins of DNA replication in G1 and becomes an active ATP-dependent helicase that promotes DNA melting and elongation in S-phase; forms an Mcm4p-6p-7p subcomplex
LWy260	yeast_chr02_3_22	581558	624877	INV	YBR203W	COS111	inverted	Nonessential	Verified	Protein required for resistance to the antifungal drug ciclopirox olamine; not related to the subtelomerically-encoded COS family; the authentic, non-tagged protein is detected in highly purified mitochondria in high-throughput studies
LWy260	yeast_chr02_3_22	581558	624877	INV	YBR204C	LDH1	inverted	Nonessential	Verified	Serine hydrolase; exhibits active esterase plus weak triacylglycerol lipase activities; proposed role in lipid homeostasis, regulating phospholipid and non-polar lipid levels and required for mobilization of LD-stored lipids; localizes to the lipid droplet (LD) surface; contains a classical serine containing catalytic triad (GxSxG motif)
LWy260	yeast_chr02_3_22	581558	624877	INV	YBR205W	KTR3	inverted	Nonessential	Verified	Putative alpha-1, 2-mannosyltransferase involved in O- and N-linked protein glycosylation; member of the KRE2/MNT1 mannosyltransferase family; Svp26p mediates uptake of Ktr3p into COPII vesicles
LWy260	yeast_chr02_3_22	581558	624877	INV	YBR206W		inverted	Nonessential	Dubious	Dubious open reading frame unlikely to encode a protein, based on available experimental and comparative sequence data; partially overlaps the verified gene KTR3
LWy260	yeast_chr02_3_22	581558	624877	INV	YBR207W	FTH1	inverted	Nonessential	Verified	Putative high affinity iron transporter involved in transport of intravacuolar stores of iron; forms complex with Fet5p; expression is regulated by iron; proposed to play indirect role in endocytosis
LWy260	yeast_chr02_3_22	581558	624877	INV	YBR208C	DUR1, 2, DUR80	inverted	Nonessential	Verified	Urea amidolyase, contains both urea carboxylase and allophanate hydrolase activities, degrades urea to CO2 and NH3; expression sensitive to nitrogen catabolite repression and induced by allophanate, an intermediate in allantoin degradation
LWy260	yeast_chr02_3_22	581558	624877	INV	YBR209W		inverted	Nonessential	Dubious	Dubious open reading frame unlikely to encode a protein, based on available experimental and comparative sequence data; YBR209W is not an essential gene
LWy260	yeast_chr02_3_22	581558	624877	INV	YBR210W	ERV15	inverted	Nonessential	Verified	Protein involved in export of proteins from the endoplasmic reticulum, has similarity to Erv14p
LWy260	yeast_chr02_3_22	581558	624877	INV	YBR211C	AME1, ARP100	inverted	Essential	Verified	Essential kinetochore protein associated with microtubules and spindle pole bodies; component of the kinetochore sub-complex COMA (Ctf19p, Okp1p, Mcm21p, Ame1p); involved in spindle checkpoint maintenance
LWy260	yeast_chr02_3_22	581558	624877	INV	YBR212W	NGR1, RBP1	inverted	Nonessential	Verified	RNA binding protein that negatively regulates growth rate; interacts with the 3' UTR of the mitochondrial porin (POR1) mRNA and enhances its degradation; overexpression impairs mitochondrial function; interacts with Dhh1p to mediate POR1 mRNA decay; expressed in stationary phase
LWy260	yeast_chr02_3_22	581558	624877	INV	YBR213W	MET8	inverted	Nonessential	Verified	Bifunctional dehydrogenase and ferrochelatase, involved in the biosynthesis of siroheme, a prosthetic group used by sulfite reductase; required for sulfate assimilation and methionine biosynthesis
LWy260	yeast_chr02_3_22	581558	624877	INV	YBR214W	SDS24	inverted	Nonessential	Verified	One of two S. cerevisiae homologs (Sds23p and Sds24p) of the S. pombe Sds23 protein, which is implicated in APC/cyclosome regulation; involved in cell separation during budding; may play an indirect role in fluid-phase endocytosis
LWy260	yeast_chr02_3_22	581558	624877	INV	YBR215W	HPC2	inverted	Nonessential	Verified	Subunit of the HIR complex, a nucleosome assembly complex involved in regulation of histone gene transcription; mutants display synthetic defects with subunits of FACT, a complex that allows passage of RNA Pol II through nucleosomes
LWy260	yeast_chr02_3_22	581558	624877	INV	YBR216C	YBP1	CDS-NON_Native_UTR	Nonessential	Verified	Protein required for oxidation of specific cysteine residues of the transcription factor Yap1p, resulting in the nuclear localization of Yap1p in response to stress
LWy260	yeast_chr02_3_22	686278	690074	DEL	YBR249C	ARO4	deleted	Nonessential	Verified	3-deoxy-D-arabino-heptulosonate-7-phosphate (DAHP) synthase, catalyzes the first step in aromatic amino acid biosynthesis and is feedback-inhibited by tyrosine or high concentrations of phenylalanine or tryptophan
LWy260	yeast_chr02_3_22	686278	690074	DEL	YBR250W	SPO23	deleted	Nonessential	Verified	Protein of unknown function; associates with meiosis-specific protein Spo1p
LWy260	yeast_chr02_3_22	732447	732697	DEL	YBR279W	PAF1	CDS-CDS	fast_growth	Verified	Component of the Paf1p complex involved in transcription elongation; binds to and modulates the activity of RNA polymerases I and II; required for expression of a subset of genes, including cell cycle-regulated genes; involved in SER3 repression by helping to maintain SRG1 transcription-dependent nucleosome occupancy; homolog of human PD2/hPAF1
LWy260	yeast_chr02_3_22	732447	732697	DEL	YBR280C	SAF1	CDS-CDS	Nonessential	Verified	F-Box protein involved in proteasome-dependent degradation of Aah1p during entry of cells into quiescence; interacts with Skp1
LWy260	yeast_chr02_3_22	322015	395694	DUP	YBR057C	MUM2, SPOT8	CDS-CDS	Nonessential	Verified	Cytoplasmic protein essential for meiotic DNA replication and sporulation; interacts with Orc2p, which is a component of the origin recognition complex
LWy260	yeast_chr02_3_22	322015	395694	DUP	YBR058C	UBP14, GID6	duplicated-inverted	Nonessential	Verified	Ubiquitin-specific protease that specifically disassembles unanchored ubiquitin chains; involved in fructose-1, 6-bisphosphatase (Fbp1p) degradation; similar to human isopeptidase T
LWy260	yeast_chr02_3_22	322015	395694	DUP	YBR058C-A	TSC3	duplicated-inverted	Nonessential	Verified	Protein that stimulates the activity of serine palmitoyltransferase (Lcb1p, Lcb2p) several-fold; involved in sphingolipid biosynthesis
LWy260	yeast_chr02_3_22	322015	395694	DUP	YBR059C	AKL1	duplicated-inverted	Nonessential	Verified	Ser-Thr protein kinase, member (with Ark1p and Prk1p) of the Ark kinase family; involved in endocytosis and actin cytoskeleton organization
LWy260	yeast_chr02_3_22	322015	395694	DUP	YBR060C	ORC2, RRR1, SIR5	duplicated-inverted	Essential	Verified	Subunit of the origin recognition complex, which directs DNA replication by binding to replication origins and is also involved in transcriptional silencing; interacts with Spp1p and with trimethylated histone H3; phosphorylated by Cdc28p
LWy260	yeast_chr02_3_22	322015	395694	DUP	YBR061C	TRM7	duplicated-inverted	Nonessential	Verified	2'-O-ribose methyltransferase, methylates the 2'-O-ribose of nucleotides at positions 32 and 34 of the tRNA anticodon loop
LWy260	yeast_chr02_3_22	322015	395694	DUP	YBR062C		duplicated-inverted	Nonessential	Uncharacterized	Protein of unknown function that interacts with Msb2p; may play a role in activation of the filamentous growth pathway.
LWy260	yeast_chr02_3_22	322015	395694	DUP	YBR063C		duplicated-inverted	Nonessential	Uncharacterized	Putative protein of unknown function; YBR063C is not an essential gene
LWy260	yeast_chr02_3_22	322015	395694	DUP	YBR064W		duplicated-inverted	Nonessential	Dubious	Dubious open reading frame unlikely to encode a protein; partially overlaps the uncharacterized ORF YBR063C
LWy260	yeast_chr02_3_22	322015	395694	DUP	YBR065C	ECM2, SLT11	duplicated-inverted	Nonessential	Verified	Pre-mRNA splicing factor, facilitates the cooperative formation of U2/U6 helix II in association with stem II in the spliceosome, function may be regulated by Slu7p
LWy260	yeast_chr02_3_22	322015	395694	DUP	YBR066C	NRG2	duplicated-inverted	Nonessential	Verified	Transcriptional repressor that mediates glucose repression and negatively regulates filamentous growth; has similarity to Nrg1p
LWy260	yeast_chr02_3_22	322015	395694	DUP	YBR067C	TIP1	duplicated-inverted	Nonessential	Verified	Major cell wall mannoprotein with possible lipase activity; transcription is induced by heat- and cold-shock; member of the Srp1p/Tip1p family of serine-alanine-rich proteins
LWy260	yeast_chr02_3_22	322015	395694	DUP	YBR068C	BAP2	duplicated-inverted	Nonessential	Verified	High-affinity leucine permease, functions as a branched-chain amino acid permease involved in the uptake of leucine, isoleucine and valine; contains 12 predicted transmembrane domains
LWy260	yeast_chr02_3_22	322015	395694	DUP	YBR069C	TAT1, TAP1, VAP1	duplicated-inverted	Nonessential	Verified	Amino acid transport protein for valine, leucine, isoleucine, and tyrosine, low-affinity tryptophan and histidine transporter; overexpression confers FK506 and FTY720 resistance
LWy260	yeast_chr02_3_22	322015	395694	DUP	YBR070C	ALG14	duplicated-inverted	Essential	Verified	Component of UDP-GlcNAc transferase required for the second step of dolichyl-linked oligosaccharide synthesis; anchors the catalytic subunit Alg13p to the ER membrane; similar to bacterial and human glycosyltransferases
LWy260	yeast_chr02_3_22	322015	395694	DUP	YBR071W		duplicated-inverted	Nonessential	Verified	Protein of unknown function found in the cytoplasm and bud neck; mRNA expression may be regulated by the cell cycle and/or cell wall stress; overexpression of YBR071W affects endocytic protein trafficking
LWy260	yeast_chr02_3_22	322015	395694	DUP	YBR072W	HSP26	duplicated-inverted	Nonessential	Verified	Small heat shock protein (sHSP) with chaperone activity; forms hollow, sphere-shaped oligomers that suppress unfolded proteins aggregation; oligomer activation requires heat-induced conformational change; also has mRNA binding activity
LWy260	yeast_chr02_3_22	322015	395694	DUP	YBR072C-A		duplicated-inverted	Nonessential	Uncharacterized	Putative protein of unknown function; identified by fungal homology and RT-PCR
LWy260	yeast_chr02_3_22	322015	395694	DUP	YBR073W	RDH54, TID1	duplicated-inverted	Nonessential	Verified	DNA-dependent ATPase, stimulates strand exchange by modifying the topology of double-stranded DNA; involved in recombinational repair of DNA double-strand breaks during mitosis and meiosis; proposed to be involved in crossover interference
LWy260	yeast_chr02_3_22	322015	395694	DUP	YBR074W	YBR075W	duplicated-inverted	Nonessential	Uncharacterized	Putative metalloprotease
LWy260	yeast_chr02_3_22	322015	395694	DUP	YBR076W	ECM8	duplicated-inverted	Nonessential	Verified	Non-essential protein of unknown function
LWy260	yeast_chr02_3_22	322015	395694	DUP	YBR076C-A		duplicated-inverted	Nonessential	Dubious	Dubious open reading frame unlikely to encode a protein; partially overlaps verified gene ECM8; identified by fungal homology and RT-PCR
LWy260	yeast_chr02_3_22	322015	395694	DUP	YBR077C	SLM4, EGO3, GSE1, NIR1	duplicated-inverted	Nonessential	Verified	Component of the EGO complex, which is involved in the regulation of microautophagy, and of the GSE complex, which is required for proper sorting of amino acid permease Gap1p; gene exhibits synthetic genetic interaction with MSS4
LWy260	yeast_chr02_3_22	322015	395694	DUP	YBR078W	ECM33	duplicated-inverted	Nonessential	Verified	GPI-anchored protein of unknown function, has a possible role in apical bud growth; GPI-anchoring on the plasma membrane crucial to function; phosphorylated in mitochondria; similar to Sps2p and Pst1p
LWy260	yeast_chr02_3_22	322015	395694	DUP	YBR079C	RPG1, TIF32	duplicated-inverted	Essential	Verified	eIF3a subunit of the core complex of translation initiation factor 3 (eIF3), essential for translation; part of a Prt1p-Rpg1p-Nip1p subcomplex that stimulates binding of mRNA and tRNA(i)Met to ribosomes; involved in translation reinitiation
LWy260	yeast_chr02_3_22	322015	395694	DUP	YBR080C	SEC18, ANU4	duplicated-inverted	Essential	Verified	ATPase required for vesicular transport between ER and Golgi, the 'priming' step in homotypic vacuole fusion, autophagy, and protein secretion; releases Sec17p from SNAP complexes; has similarity to mammalian NSF
LWy260	yeast_chr02_3_22	322015	395694	DUP	YBR081C	SPT7, GIT2	duplicated-inverted	Nonessential	Verified	Subunit of the SAGA transcriptional regulatory complex, involved in proper assembly of the complex; also present as a C-terminally truncated form in the SLIK/SALSA transcriptional regulatory complex
LWy260	yeast_chr02_3_22	322015	395694	DUP	YBR082C	UBC4	duplicated-inverted	Nonessential	Verified	Ubiquitin-conjugating enzyme (E2), mediates degradation of abnormal or excess proteins, including calmodulin and histone H3; interacts with many SCF ubiquitin protein ligases; component of the cellular stress response
LWy260	yeast_chr02_3_22	322015	395694	DUP	YBR083W	TEC1, ROC1	duplicated-inverted	Nonessential	Verified	Transcription factor targeting filamentation genes and Ty1 expression; Ste12p activation of most filamentation gene promoters depends on Tec1p and Tec1p transcriptional activity is dependent on its association with Ste12p; binds to TCS elements upstream of filamentation genes, which are regulated by Tec1p/Ste12p/Dig1p complex; competes with Dig2p for binding to Ste12p/Dig1p; positive regulator of…
LWy260	yeast_chr02_3_22	322015	395694	DUP	YBR084W	MIS1	duplicated-inverted	Nonessential	Verified	Mitochondrial C1-tetrahydrofolate synthase, involved in interconversion between different oxidation states of tetrahydrofolate (THF); provides activities of formyl-THF synthetase, methenyl-THF cyclohydrolase, and methylene-THF dehydrogenase
LWy260	yeast_chr02_3_22	322015	395694	DUP	YBR084C-A	RPL19A	duplicated-inverted	fast_growth	Verified	Protein component of the large (60S) ribosomal subunit, nearly identical to Rpl19Bp and has similarity to rat L19 ribosomal protein; rpl19a and rpl19b single null mutations result in slow growth, while the double null mutation is lethal
LWy260	yeast_chr02_3_22	322015	395694	DUP	YBR085W	AAC3, ANC3	duplicated-inverted	Nonessential	Verified	Mitochondrial inner membrane ADP/ATP translocator, exchanges cytosolic ADP for mitochondrially synthesized ATP; expressed under anaerobic conditions; similar to Pet9p and Aac1p; has roles in maintenance of viability and in respiration
LWy260	yeast_chr02_3_22	322015	395694	DUP	YBR085C-A		duplicated-inverted	Nonessential	Uncharacterized	Putative protein of unknown function; green fluorescent protein (GFP)-fusion protein localizes to the cytoplasm and to the nucleus
LWy260	yeast_chr02_3_22	322015	395694	DUP	YBR086C	IST2	duplicated-inverted	Nonessential	Verified	Plasma membrane protein that may be involved in osmotolerance, localizes to the mother cell in small-budded cells and to the bud in medium- and large-budded cells; mRNA is transported to the bud tip by an actomyosin-driven process
LWy260	yeast_chr02_3_22	322015	395694	DUP	YBR087W	RFC5	duplicated-inverted	Essential	Verified	Subunit of heteropentameric Replication factor C (RF-C), which is a DNA binding protein and ATPase that acts as a clamp loader of the proliferating cell nuclear antigen (PCNA) processivity factor for DNA polymerases delta and epsilon
LWy260	yeast_chr02_3_22	322015	395694	DUP	YBR088C	POL30	duplicated-inverted	Essential	Verified	Proliferating cell nuclear antigen (PCNA), functions as the sliding clamp for DNA polymerase delta; may function as a docking site for other proteins required for mitotic and meiotic chromosomal DNA replication and for DNA repair
LWy260	yeast_chr02_3_22	322015	395694	DUP	YBR089W		duplicated-inverted	Essential	Dubious	Dubious open reading frame unlikely to encode a protein, based on available experimental and comparative sequence data; almost completely overlaps the verified gene POL30
LWy260	yeast_chr02_3_22	322015	398763	INV	YBR089C-A	NHP6B, YBR090C-A	duplicated-inverted	Nonessential	Verified	High-mobility group (HMG) protein that binds to and remodels nucleosomes; involved in recruiting FACT and other chromatin remodelling complexes to the chromosomes; functionally redundant with Nhp6Ap; homologous to mammalian HMGB1 and HMGB2
LWy260	yeast_chr02_3_22	322015	398763	INV	YBR090C		inverted	Nonessential	Uncharacterized	Putative protein of unknown function; green fluorescent protein (GFP)-fusion protein localizes to the cytoplasm and nucleus
LWy260	yeast_chr02_3_22	322015	398763	INV	YBR091C	TIM12, MRS5	inverted	Essential	Verified	Essential protein of the inner mitochondrial membrane, peripherally localized; component of the TIM22 complex, which is a twin-pore translocase that mediates insertion of numerous multispanning inner membrane proteins
LWy260	yeast_chr02_3_22	322015	398763	INV	YBR092C	PHO3, phoC	inverted	Nonessential	Verified	Constitutively expressed acid phosphatase similar to Pho5p; brought to the cell surface by transport vesicles; hydrolyzes thiamin phosphates in the periplasmic space, increasing cellular thiamin uptake; expression is repressed by thiamin
LWy260	yeast_chr02_3_22	322015	398763	INV	YBR177C	EHT1	CDS-CDS	Nonessential	Verified	Acyl-coenzymeA:ethanol O-acyltransferase that plays a minor role in medium-chain fatty acid ethyl ester biosynthesis; possesses short-chain esterase activity; localizes to lipid particles and the mitochondrial outer membrane
LWy260	yeast_chr02_3_22	398730	555721	DEL	YBR093C	PHO5, phoE	deleted	Nonessential	Verified	Repressible acid phosphatase (1 of 3) that also mediates extracellular nucleotide-derived phosphate hydrolysis; secretory pathway derived cell surface glycoprotein; induced by phosphate starvation and coordinately regulated by PHO4 and PHO2
LWy260	yeast_chr02_3_22	398730	555721	DEL	YBR094W	PBY1	deleted	Nonessential	Verified	Putative tubulin tyrosine ligase associated with P-bodies
LWy260	yeast_chr02_3_22	398730	555721	DEL	YBR095C	RXT2, RAF60	deleted	Nonessential	Verified	Subunit of the histone deacetylase Rpd3L complex; possibly involved in cell fusion and invasive growth
LWy260	yeast_chr02_3_22	398730	555721	DEL	YBR096W		deleted	Nonessential	Uncharacterized	Putative protein of unknown function; green fluorescent protein (GFP)-fusion protein localizes to the ER
LWy260	yeast_chr02_3_22	398730	555721	DEL	YBR097W	VPS15, GRD8, VAC4, VPL19, VPS40	deleted	Nonessential	Verified	Myristoylated serine/threonine protein kinase involved in vacuolar protein sorting; functions as a membrane-associated complex with Vps34p; active form recruits Vps34p to the Golgi membrane; interacts with the GDP-bound form of Gpa1p
LWy260	yeast_chr02_3_22	398730	555721	DEL	YBR098W	MMS4, SLX2, YBR100W	deleted	Nonessential	Verified	Subunit of the structure-specific Mms4p-Mus81p endonuclease that cleaves branched DNA; involved in recombination, DNA repair, and joint molecule formation/resolution during meiotic recombination
LWy260	yeast_chr02_3_22	398730	555721	DEL	YBR099C		deleted	Nonessential	Dubious	Dubious open reading frame unlikely to encode a protein, based on available experimental and comparative sequence data; completely overlaps the verified gene MMS4
LWy260	yeast_chr02_3_22	398730	555721	DEL	YBR101C	FES1	deleted	Nonessential	Verified	Hsp70 (Ssa1p) nucleotide exchange factor, cytosolic homolog of Sil1p, which is the nucleotide exchange factor for BiP (Kar2p) in the endoplasmic reticulum
LWy260	yeast_chr02_3_22	398730	555721	DEL	YBR102C	EXO84, USA3	deleted	Essential	Verified	Essential protein with dual roles in spliceosome assembly and exocytosis; the exocyst complex (Sec3p, Sec5p, Sec6p, Sec8p, Sec10p, Sec15p, Exo70p, and Exo84p) mediates polarized targeting of secretory vesicles to active sites of exocytosis
LWy260	yeast_chr02_3_22	398730	555721	DEL	YBR103W	SIF2, EMB1	deleted	Nonessential	Verified	WD40 repeat-containing subunit of the Set3C histone deacetylase complex, which represses early/middle sporulation genes; antagonizes telomeric silencing; binds specifically to the Sir4p N-terminus
LWy260	yeast_chr02_3_22	398730	555721	DEL	YBR103C-A		deleted	Nonessential	Dubious	Dubious open reading frame unlikely to encode a protein, based on experimental and comparative sequence data; identified by homology to related yeast
LWy260	yeast_chr02_3_22	398730	555721	DEL	YBR104W	YMC2	deleted	Nonessential	Verified	Mitochondrial protein, putative inner membrane transporter with a role in oleate metabolism and glutamate biosynthesis; member of the mitochondrial carrier (MCF) family; has similarity with Ymc1p
LWy260	yeast_chr02_3_22	398730	555721	DEL	YBR105C	VID24, GID4	deleted	Nonessential	Verified	Peripheral membrane protein located at Vid (vacuole import and degradation) vesicles; regulates fructose-1, 6-bisphosphatase (FBPase) targeting to the vacuole; promotes proteasome-dependent catabolite degradation of FBPase
LWy260	yeast_chr02_3_22	398730	555721	DEL	YBR106W	PHO88	deleted	fast_growth	Verified	Probable membrane protein, involved in phosphate transport; pho88 pho86 double null mutant exhibits enhanced synthesis of repressible acid phosphatase at high inorganic phosphate concentrations
LWy260	yeast_chr02_3_22	398730	555721	DEL	YBR107C	IML3, MCM19	deleted	Nonessential	Verified	Protein with a role in kinetochore function, localizes to the outer kinetochore in a Ctf19p-dependent manner, interacts with Chl4p and Ctf19p
LWy260	yeast_chr02_3_22	398730	555721	DEL	YBR108W	AIM3	deleted	Nonessential	Verified	Protein interacting with Rvs167p; null mutant is viable and displays elevated frequency of mitochondrial genome loss
LWy260	yeast_chr02_3_22	398730	555721	DEL	YBR109C	CMD1, CaM	deleted	Essential	Verified	Calmodulin; Ca++ binding protein that regulates Ca++ independent processes (mitosis, bud growth, actin organization, endocytosis, etc.) and Ca++ dependent processes (stress-activated pathways), targets include Nuf1p, Myo2p and calcineurin
LWy260	yeast_chr02_3_22	398730	555721	DEL	YBR109W-A		deleted	Nonessential	Dubious	Putative protein of unknown function; questionable ORF from MIPS
LWy260	yeast_chr02_3_22	398730	555721	DEL	YBR110W	ALG1	deleted	Essential	Verified	Mannosyltransferase, involved in asparagine-linked glycosylation in the endoplasmic reticulum (ER); essential for viability, mutation is functionally complemented by human ortholog
LWy260	yeast_chr02_3_22	398730	555721	DEL	YBR111C	YSA1, RMA2	deleted	fast_growth	Verified	Nudix hydrolase family member with ADP-ribose pyrophosphatase activity; shown to metabolize O-acetyl-ADP-ribose to AMP and acetylated ribose 5'-phosphate
LWy260	yeast_chr02_3_22	398730	555721	DEL	YBR111W-A	SUS1	deleted	Nonessential	Verified	Component of both the SAGA histone acetylase and TREX-2 complexes; interacts with RNA polymerase II; involved in mRNA export coupled transcription activation and elongation; involved in post-transcriptional tethering of active genes to the nuclear periphery and to non-nascent mRNP
LWy260	yeast_chr02_3_22	398730	555721	DEL	YBR112C	CYC8, CRT8, SSN6, [OCT1 ], [OCT]	deleted	fast_growth	Verified	General transcriptional co-repressor, acts together with Tup1p; also acts as part of a transcriptional co-activator complex that recruits the SWI/SNF and SAGA complexes to promoters; can form the prion [OCT+]
LWy260	yeast_chr02_3_22	398730	555721	DEL	YBR113W		deleted	Nonessential	Dubious	Dubious open reading frame unlikely to encode a protein, based on available experimental and comparative sequence data; partially overlaps the verified gene CYC8
LWy260	yeast_chr02_3_22	398730	555721	DEL	YBR114W	RAD16, PSO5	deleted	Nonessential	Verified	Protein that recognizes and binds damaged DNA in an ATP-dependent manner (with Rad7p) during nucleotide excision repair; subunit of Nucleotide Excision Repair Factor 4 (NEF4) and the Elongin-Cullin-Socs (ECS) ligase complex
LWy260	yeast_chr02_3_22	398730	555721	DEL	YBR115C	LYS2	deleted	Nonessential	Verified	Alpha aminoadipate reductase, catalyzes the reduction of alpha-aminoadipate to alpha-aminoadipate 6-semialdehyde, which is the fifth step in biosynthesis of lysine; activation requires posttranslational phosphopantetheinylation by Lys5p
LWy260	yeast_chr02_3_22	398730	555721	DEL	YBR116C		deleted	Nonessential	Dubious	Dubious open reading frame unlikely to encode a protein, based on available experimental and comparative sequence data; partially overlaps the verified gene TKL2
LWy260	yeast_chr02_3_22	398730	555721	DEL	YBR117C	TKL2	deleted	Nonessential	Verified	Transketolase, similar to Tkl1p; catalyzes conversion of xylulose-5-phosphate and ribose-5-phosphate to sedoheptulose-7-phosphate and glyceraldehyde-3-phosphate in the pentose phosphate pathway; needed for synthesis of aromatic amino acids
LWy260	yeast_chr02_3_22	398730	555721	DEL	YBR118W	TEF2, EF-1 alpha	deleted	Nonessential	Verified	Translational elongation factor EF-1 alpha; also encoded by TEF1; functions in the binding reaction of aminoacyl-tRNA (AA-tRNA) to ribosomes; may also have a role in tRNA re-export from the nucleus
LWy260	yeast_chr02_3_22	398730	555721	DEL	YBR119W	MUD1	deleted	Nonessential	Verified	U1 snRNP A protein, homolog of human U1-A; involved in nuclear mRNA splicing
LWy260	yeast_chr02_3_22	398730	555721	DEL	YBR120C	CBP6	deleted	Nonessential	Verified	Mitochondrial protein required for translation of the COB mRNA; forms a complex with Cbp3p that binds to mt ribosomes near the polypeptide tunnel exit and promotes efficient translation of the COB mRNA; Cbp3p-Cbp6p complex also interacts with newly synthesized cytochrome b (Cobp) and Cbp4p to promote assembly of Cobp into the cytochrome bc1 complex
LWy260	yeast_chr02_3_22	398730	555721	DEL	YBR121C	GRS1	deleted	Essential	Verified	Cytoplasmic and mitochondrial glycyl-tRNA synthase that ligates glycine to the cognate anticodon bearing tRNA; transcription termination factor that may interact with the 3'-end of pre-mRNA to promote 3'-end formation
LWy260	yeast_chr02_3_22	398730	555721	DEL	YBR121C-A		deleted	Nonessential	Dubious	Dubious open reading frame unlikely to encode a protein, based on available experimental and comparative sequence data; completely contianed within the verified gene GRS1; identified by expression profiling and mass spectrometry
LWy260	yeast_chr02_3_22	398730	555721	DEL	YBR122C	MRPL36	deleted	Nonessential	Verified	Mitochondrial ribosomal protein of the large subunit; overproduction suppresses mutations in the COX2 leader peptide-encoding region
LWy260	yeast_chr02_3_22	398730	555721	DEL	YBR123C	TFC1	deleted	Essential	Verified	One of six subunits of the RNA polymerase III transcription initiation factor complex (TFIIIC); part of the TauA globular domain of TFIIIC that binds DNA at the BoxA promoter sites of tRNA and similar genes; human homolog is TFIIIC-63
LWy260	yeast_chr02_3_22	398730	555721	DEL	YBR124W		deleted	Essential	Dubious	Putative protein of unknown function
LWy260	yeast_chr02_3_22	398730	555721	DEL	YBR125C	PTC4, GCT1	deleted	Nonessential	Verified	Cytoplasmic type 2C protein phosphatase (PP2C); identified as a high-copy number suppressor of cnb1 mpk1 synthetic lethality; overexpression decreases high-osmolarity induced Hog1p phosphorylation and kinase activity
LWy260	yeast_chr02_3_22	398730	555721	DEL	YBR126C	TPS1, BYP1, CIF1, FDP1, GGS1, GLC6, TSS1	deleted	fast_growth	Verified	Synthase subunit of trehalose-6-phosphate synthase/phosphatase complex, which synthesizes the storage carbohydrate trehalose; also found in a monomeric form; expression is induced by the stress response and repressed by the Ras-cAMP pathway
LWy260	yeast_chr02_3_22	398730	555721	DEL	YBR126W-A		deleted	Nonessential	Dubious	Dubious ORF unlikely to encode a protein, based on available experimental and comparative sequence data; partially overlaps the dubious ORF YBR126W-B; identified by gene-trapping, microarray analysis, and genome-wide homology searches
LWy260	yeast_chr02_3_22	398730	555721	DEL	YBR126W-B		deleted	Nonessential	Dubious	Dubious open reading frame unlikely to encode a protein, based on available experimental and comparative sequence data; partially overlaps the dubious ORF YBR126W-A; Identified by SAGE
LWy260	yeast_chr02_3_22	398730	555721	DEL	YBR127C	VMA2, ATPSV, VAT2	deleted	fast_growth	Verified	Subunit B of the eight-subunit V1 peripheral membrane domain of the vacuolar H+-ATPase (V-ATPase), an electrogenic proton pump found throughout the endomembrane system; contains nucleotide binding sites; also detected in the cytoplasm
LWy260	yeast_chr02_3_22	398730	555721	DEL	YBR128C	ATG14, APG14, CVT12	deleted	Nonessential	Verified	Autophagy-specific subunit of phosphatidylinositol 3-kinase complex I (with Vps34/15/30p); Atg14p targets complex I to the phagophore assembly site (PAS); required for localizing additional ATG proteins to the PAS; homolog of human Barkor
LWy260	yeast_chr02_3_22	398730	555721	DEL	YBR129C	OPY1	deleted	Nonessential	Verified	Protein of unknown function, overproduction blocks cell cycle arrest in the presence of mating pheromone; the authentic, non-tagged protein is detected in highly purified mitochondria in high-throughput studies
LWy260	yeast_chr02_3_22	398730	555721	DEL	YBR130C	SHE3	deleted	Nonessential	Verified	Protein that acts as an adaptor between Myo4p and the She2p-mRNA complex; part of the mRNA localization machinery that restricts accumulation of certain proteins to the bud; also required for cortical ER inheritance
LWy260	yeast_chr02_3_22	398730	555721	DEL	YBR131W	CCZ1, CVT16	deleted	Nonessential	Verified	Protein involved in vacuolar assembly, essential for autophagy and the cytoplasm-to-vacuole pathway
LWy260	yeast_chr02_3_22	398730	555721	DEL	YBR131C-A		deleted	Nonessential	Dubious	Dubious ORF unlikely to encode a protein, based on available experimental and comparative sequence data; partially overlaps the verified ORF YBR131W. Identified by gene-trapping, microarray analysis, and genome-wide homology searches
LWy260	yeast_chr02_3_22	398730	555721	DEL	YBR132C	AGP2	deleted	Nonessential	Verified	High affinity polyamine permease, preferentially uses spermidine over putrescine; expression is down-regulated by osmotic stress; plasma membrane carnitine transporter, also functions as a low-affinity amino acid permease
LWy260	yeast_chr02_3_22	398730	555721	DEL	YBR133C	HSL7	deleted	Nonessential	Verified	Protein arginine N-methyltransferase that exhibits septin and Hsl1p-dependent bud neck localization and periodic Hsl1p-dependent phosphorylation; required along with Hsl1p for bud neck recruitment, phosphorylation, and degradation of Swe1p
LWy260	yeast_chr02_3_22	398730	555721	DEL	YBR134W		deleted	Nonessential	Dubious	Dubious open reading frame unlikely to encode a functional protein, based on available experimental and comparative sequence data
LWy260	yeast_chr02_3_22	398730	555721	DEL	YBR135W	CKS1	deleted	Essential	Verified	Cyclin-dependent protein kinase regulatory subunit and adaptor; modulates proteolysis of M-phase targets through interactions with the proteasome; role in transcriptional regulation, recruiting proteasomal subunits to target gene promoters
LWy260	yeast_chr02_3_22	398730	555721	DEL	YBR136W	MEC1, ESR1, RAD31, SAD3	deleted	Essential	Verified	Genome integrity checkpoint protein and PI kinase superfamily member; signal transducer required for cell cycle arrest and transcriptional responses prompted by damaged or unreplicated DNA; monitors and participates in meiotic recombination
LWy260	yeast_chr02_3_22	398730	555721	DEL	YBR137W		deleted	Nonessential	Verified	Protein of unknown function; localized to the cytoplasm; binds to Replication Protein A (RPA); also interacts with Sgt2p; YBR137W is not an essential gene
LWy260	yeast_chr02_3_22	398730	555721	DEL	YBR138C	HDR1	deleted	Nonessential	Uncharacterized	Cytoplasmic protein of unknown function, potentially phosphorylated by Cdc28p; YBR138C is not an essential gene
LWy260	yeast_chr02_3_22	398730	555721	DEL	YBR139W		deleted	Nonessential	Verified	Putative serine type carboxypeptidase with a role in phytochelatin synthesis; green fluorescent protein (GFP)-fusion protein localizes to the vacuole; expression induced by nitrogen limitation in a GLN3, GAT1-independent manner
LWy260	yeast_chr02_3_22	398730	555721	DEL	YBR140C	IRA1, GLC1, PPD1	deleted	Essential	Verified	GTPase-activating protein that negatively regulates RAS by converting it from the GTP- to the GDP-bound inactive form, required for reducing cAMP levels under nutrient limiting conditions, mediates membrane association of adenylate cyclase
LWy260	yeast_chr02_3_22	398730	555721	DEL	YBR141C		deleted	Nonessential	Uncharacterized	Putative S-adenosylmethionine-dependent methyltransferase; green fluorescent protein (GFP)-fusion protein localizes to the nucleolus; YBR141C is not an essential gene
LWy260	yeast_chr02_3_22	398730	555721	DEL	YBR141W-A		deleted	Nonessential	Dubious	Dubious ORF unlikely to encode a protein, based on available experimental and comparative sequence data; overlaps the uncharacterized ORF YBR141C; identified by gene-trapping, microarray analysis, and genome-wide homology searching
LWy260	yeast_chr02_3_22	398730	555721	DEL	YBR142W	MAK5	deleted	Essential	Verified	Essential nucleolar protein, putative DEAD-box RNA helicase required for maintenance of M1 dsRNA virus; involved in biogenesis of large (60S) ribosomal subunits
LWy260	yeast_chr02_3_22	398730	555721	DEL	YBR143C	SUP45, SAL4, SUP1, SUP47	deleted	Essential	Verified	Polypeptide release factor (eRF1) in translation termination; mutant form acts as a recessive omnipotent suppressor; methylated by Mtq2p-Trm112p in ternary complex eRF1-eRF3-GTP; mutation of methylation site confers resistance to zymocin
LWy260	yeast_chr02_3_22	398730	555721	DEL	YBR144C		deleted	Nonessential	Dubious	Dubious open reading frame unlikely to encode a protein, based on available experimental and comparative sequence data; YBR144C is not an essential gene
LWy260	yeast_chr02_3_22	398730	555721	DEL	YBR145W	ADH5	deleted	Nonessential	Verified	Alcohol dehydrogenase isoenzyme V; involved in ethanol production
LWy260	yeast_chr02_3_22	398730	555721	DEL	YBR146W	MRPS9	deleted	Nonessential	Verified	Mitochondrial ribosomal protein of the small subunit
LWy260	yeast_chr02_3_22	398730	555721	DEL	YBR147W	RTC2, RRT11	deleted	Nonessential	Verified	Protein of unknown function; mutant produces large lipid droplets, is resistant to fluconazole, has decreased levels of rDNA transcription, growth defects on minimal media, and suppresses cdc13-1; detected in highly purified mitochondria; similar to a G-protein coupled receptor from S. pombe
LWy260	yeast_chr02_3_22	398730	555721	DEL	YBR148W	YSW1	deleted	Nonessential	Verified	Protein required for normal prospore membrane formation; interacts with Gip1p, which is the meiosis-specific regulatory subunit of the Glc7p protein phosphatase; expressed specifically in spores and localizes to the prospore membrane
LWy260	yeast_chr02_3_22	398730	555721	DEL	YBR149W	ARA1	deleted	Nonessential	Verified	NADP+ dependent arabinose dehydrogenase, involved in carbohydrate metabolism; purified as homodimer; naturally occurs with a N-terminus degradation product
LWy260	yeast_chr02_3_22	398730	555721	DEL	YBR150C	TBS1	deleted	Nonessential	Verified	Putative protein of unknown function; the authentic, non-tagged protein is detected in highly purified mitochondria in high-throughput studies
LWy260	yeast_chr02_3_22	398730	555721	DEL	YBR151W	APD1	deleted	Nonessential	Verified	Protein of unknown function, required for normal localization of actin patches and for normal tolerance of sodium ions and hydrogen peroxide; localizes to both cytoplasm and nucleus
LWy260	yeast_chr02_3_22	398730	555721	DEL	YBR152W	SPP381	deleted	Essential	Verified	mRNA splicing factor, component of U4/U6.U5 tri-snRNP; interacts genetically and physically with Prp38p
LWy260	yeast_chr02_3_22	398730	555721	DEL	YBR153W	RIB7	deleted	Essential	Verified	Diaminohydroxyphoshoribosylaminopyrimidine deaminase; catalyzes the second step of the riboflavin biosynthesis pathway
LWy260	yeast_chr02_3_22	398730	555721	DEL	YBR154C	RPB5	deleted	Essential	Verified	RNA polymerase subunit ABC27, common to RNA polymerases I, II, and III; contacts DNA and affects transactivation
LWy260	yeast_chr02_3_22	398730	555721	DEL	YBR155W	CNS1	deleted	Essential	Verified	TPR-containing co-chaperone; binds both Hsp82p (Hsp90) and Ssa1p (Hsp70) and stimulates the ATPase activity of SSA1, ts mutants reduce Hsp82p function while over expression suppresses the phenotypes of an HSP82 ts allele and a cpr7 deletion
LWy260	yeast_chr02_3_22	398730	555721	DEL	YBR156C	SLI15	deleted	Nonessential	Verified	Subunit of the conserved chromosomal passenger complex (CPC; Ipl1p-Sli15p-Bir1p-Nbl1p), which regulates kinetochore-microtubule attachments, activation of the spindle tension checkpoint, and mitotic spindle disassembly
LWy260	yeast_chr02_3_22	398730	555721	DEL	YBR157C	ICS2	deleted	Nonessential	Verified	Protein of unknown function; null mutation does not confer any obvious defects in growth, spore germination, viability, or carbohydrate utilization
LWy260	yeast_chr02_3_22	398730	555721	DEL	YBR158W	AMN1, CST13, ICS4	deleted	Nonessential	Verified	Protein required for daughter cell separation, multiple mitotic checkpoints, and chromosome stability; contains 12 degenerate leucine-rich repeat motifs; expression is induced by the Mitotic Exit Network (MEN)
LWy260	yeast_chr02_3_22	398730	555721	DEL	YBR159W	IFA38	deleted	Nonessential	Verified	Microsomal beta-keto-reductase; contains oleate response element (ORE) sequence in the promoter region; mutants exhibit reduced VLCFA synthesis, accumulate high levels of dihydrosphingosine, phytosphingosine and medium-chain ceramides
LWy260	yeast_chr02_3_22	398730	555721	DEL	YBR160W	CDC28, CDK1, HSL5, SRM5	deleted	Essential	Verified	Catalytic subunit of the main cell cycle cyclin-dependent kinase (CDK); alternately associates with G1 cyclins (CLNs) and G2/M cyclins (CLBs) which direct the CDK to specific substrates
LWy260	yeast_chr02_3_22	398730	555721	DEL	YBR161W	CSH1	deleted	Nonessential	Verified	Probable catalytic subunit of a mannosylinositol phosphorylceramide (MIPC) synthase, forms a complex with probable regulatory subunit Csg2p; function in sphingolipid biosynthesis is overlapping with that of Sur1p
LWy260	yeast_chr02_3_22	398730	555721	DEL	YBR162C	TOS1	deleted	Nonessential	Verified	Covalently-bound cell wall protein of unknown function; identified as a cell cycle regulated SBF target gene; deletion mutants are highly resistant to treatment with beta-1, 3-glucanase; has sequence similarity to YJL171C
LWy260	yeast_chr02_3_22	398730	555721	DEL	YBR162W-A	YSY6	deleted	Nonessential	Verified	Protein whose expression suppresses a secretory pathway mutation in E. coli; has similarity to the mammalian RAMP4 protein involved in secretion
LWy260	yeast_chr02_3_22	398730	555721	DEL	YBR163W	EXO5, DEM1	deleted	fast_growth	Verified	Mitochondrial 5'-3' exonuclease and sliding exonuclease, required for mitochondrial genome maintenance; distantly related to the RecB nuclease domain of bacterial RecBCD recombinases; may be regulated by the transcription factor Ace2
LWy260	yeast_chr02_3_22	398730	555721	DEL	YBR164C	ARL1, DLP2	deleted	Nonessential	Verified	Soluble GTPase with a role in regulation of membrane traffic; regulates potassium influx; G protein of the Ras superfamily, similar to ADP-ribosylation factor
LWy260	yeast_chr02_3_22	398730	555721	DEL	YBR165W	UBS1	deleted	Nonessential	Verified	Ubiquitin-conjugating enzyme suppressor that functions as a general positive regulator of Cdc34p activity; nuclear protein that may represent a link between nucleocytoplasmic transport and ubiquitin ligase activity
LWy260	yeast_chr02_3_22	398730	555721	DEL	YBR166C	TYR1	deleted	fast_growth	Verified	Prephenate dehydrogenase involved in tyrosine biosynthesis, expression is dependent on phenylalanine levels
LWy260	yeast_chr02_3_22	398730	555721	DEL	YBR167C	POP7, RPP2	deleted	Essential	Verified	Subunit of both RNase MRP and nuclear RNase P; RNase MRP cleaves pre-rRNA, while nuclear RNase P cleaves tRNA precursors to generate mature 5' ends and facilitates turnover of nuclear RNAs
LWy260	yeast_chr02_3_22	398730	555721	DEL	YBR168W	PEX32	deleted	fast_growth	Verified	Peroxisomal integral membrane protein, involved in negative regulation of peroxisome size; partially functionally redundant with Pex31p; genetic interactions suggest action at a step downstream of steps mediated by Pex28p and Pex29p
LWy260	yeast_chr02_3_22	398730	555721	DEL	YBR169C	SSE2	deleted	Nonessential	Verified	Member of the heat shock protein 70 (HSP70) family; may be involved in protein folding; localized to the cytoplasm; highly homologous to the heat shock protein Sse1p
LWy260	yeast_chr02_3_22	398730	555721	DEL	YBR170C	NPL4, HRD4	deleted	Nonessential	Verified	Ubiquitin-binding protein involved in protein degradation; Cdc48p-Npl4p-Ufd1p complex participates in ER-associated degradation (ERAD) while Cdc48p-Npl4p-Vms1p complex participates in mitochondria-associated degradation (MAD)
LWy260	yeast_chr02_3_22	398730	555721	DEL	YBR171W	SEC66, HSS1, SEC71	deleted	Nonessential	Verified	Non-essential subunit of Sec63 complex (Sec63p, Sec62p, Sec66p and Sec72p); with Sec61 complex, Kar2p/BiP and Lhs1p forms a channel competent for SRP-dependent and post-translational SRP-independent protein targeting and import into the ER
LWy260	yeast_chr02_3_22	398730	555721	DEL	YBR172C	SMY2	deleted	Nonessential	Verified	Protein of unknown function involved in COPII vesicle formation; interacts with the Sec23p/Sec24p subcomplex; overexpression suppresses the temperature sensitivity of a myo2 mutant; has similarity to S. pombe Mpd2
LWy260	yeast_chr02_3_22	398730	555721	DEL	YBR173C	UMP1, RNS2	deleted	fast_growth	Verified	Short-lived chaperone required for correct maturation of the 20S proteasome; may inhibit premature dimerization of proteasome half-mers; degraded by proteasome upon completion of its assembly
LWy260	yeast_chr02_3_22	398730	555721	DEL	YBR174C		deleted	Nonessential	Dubious	Dubious open reading frame unlikely to encode a protein, based on available experimental and comparative sequence data; partially overlaps the verified ORF YBR175W; null mutant is viable and sporulation defective
LWy260	yeast_chr02_3_22	398730	555721	DEL	YBR175W	SWD3, CPS30, SAF35	deleted	Nonessential	Verified	Essential subunit of the COMPASS (Set1C) complex, which methylates histone H3 on lysine 4 and is required in transcriptional silencing near telomeres; WD40 beta propeller superfamily member and ortholog of mammalian WDR5
[truncated: 106 more rows]

## Sheet: Recombinase Sequences
Gene Name	Sequence
[truncated: 5 more rows]

[truncated: 2 more sheets: Table of Plasmids, Table of Yeast Strains]
